# Supplementary material for: Holobiont dysbiosis or acclimatation? Shift in the microbial taxonomic diversity and functional composition of a cosmopolitan sponge subjected to chronic pollution in a Patagonian bay
Source: PeerJ. 2024 Aug 21;12:e17707. doi: 10.7717/peerj.17707 (PMC11344537; doi:10.7717/peerj.17707)
Supplement: Supplemental Information 11 — in the Condition column, “sponge exclusive” refers to matches of ASVs that were differentially expressed in sponge samples compared to water samples (analysis 1); in contrast, “low exclusive” and “high exclusive” refer to matches of ASVs that were differentially expressed in sponge samples from low- and high-pollution sites, respectively (analysis 2). [file peerj-12-17707-s011.csv]

Holobiont dysbiosis or acclimatization? Shift in the microbial taxonomic diversity and functional composition of a cosmopolitan sponge subjected to chronic pollution in a Patagonian Bay
Marianela Gastaldi1,2, M. Sabrina Pankey3, Guillermo Svendsen1,4*, Alonso Medina1, Fausto Firstater1,2, Maite Narvarte1,2, Mariana Lozada5, Michael Lesser3
ASV	condition	Kingdom	Phylum	Class	Order	Family	Genus	Accession	host/isolation source	description			Per. Identity		E value	Total score
sp254	sponge exclusive	Bacteria	Proteobacteria	Gammaproteobacteria	Oceanospirillales	Endozoicomonadaceae	Endozoicomonas	MT464492.1	Aaptos aaptos	Uncultured Endozoicomonas sp. clone OTU_147 16S ribosomal RNA gene	partial sequence.	432652	99	253	2.97E-122	451
sp254	sponge exclusive	Bacteria	Proteobacteria	Gammaproteobacteria	Oceanospirillales	Endozoicomonadaceae	Endozoicomonas	MK558675.1	Haliclona sp.	Spongiobacter sp. strain KS41 16S ribosomal RNA gene	partial sequence	2070888	99	253	2.97E-122	451
sp254	sponge exclusive	Bacteria	Proteobacteria	Gammaproteobacteria	Oceanospirillales	Endozoicomonadaceae	Endozoicomonas	MK558647.1	Haliclona sp.	Spongiobacter sp. strain KS13 16S ribosomal RNA gene	partial sequence	2070888	99	253	2.97E-122	451
sp254	sponge exclusive	Bacteria	Proteobacteria	Gammaproteobacteria	Oceanospirillales	Endozoicomonadaceae	Endozoicomonas	MG525077.1	Hydroides elegans	Uncultured Endozoicomonas sp. clone OTU13 16S ribosomal RNA gene	partial sequence	432652	99	253	2.97E-122	451
sp254	sponge exclusive	Bacteria	Proteobacteria	Gammaproteobacteria	Oceanospirillales	Endozoicomonadaceae	Endozoicomonas	KY655377.1	Pione vastifica	Spongiobacter sp. strain EA276 16S ribosomal RNA gene	partial sequence	2070888	99	253	2.97E-122	451
sp340	sponge exclusive	Bacteria	Spirochaetes	Spirochaetia	Spirochaetales	Spirochaetaceae	Salinispira	MF040124.1	Theonella spp.	Uncultured Salinispira sp. clone Otu155 16S ribosomal RNA gene	partial sequence	1616792	95	255	3.04E-107	401
sp340	sponge exclusive	Bacteria	Spirochaetes	Spirochaetia	Spirochaetales	Spirochaetaceae	Salinispira	OW745401.1	desert soil	uncultured Spirochaetaceae bacterium DNA containing 16S-23S intergenic spacer region	clone 43	201186	92	255	6.66E-94	357
sp340	sponge exclusive	Bacteria	Spirochaetes	Spirochaetia	Spirochaetales	Spirochaetaceae	Salinispira	HQ241788.1	Tsitsikamma favus	Uncultured marine bacterium clone Sp02-3 16S ribosomal RNA gene	partial sequence	56765	92	256	2.40E-93	355
sp340	sponge exclusive	Bacteria	Spirochaetes	Spirochaetia	Spirochaetales	Spirochaetaceae	Salinispira	HQ241782.1	Tsitsikamma favus	Uncultured marine bacterium clone Sp02-15 16S ribosomal RNA gene	partial sequence	56765	91	258	1.87E-89	342
sp340	sponge exclusive	Bacteria	Spirochaetes	Spirochaetia	Spirochaetales	Spirochaetaceae	Salinispira	KJ993898.1	earthworm gut	Uncultured bacterium clone E7-161bp 16S ribosomal RNA gene	partial sequence	77133	90.98	255	6.71E-89	340
sp152	sponge exclusive	Archaea	Thaumarchaeota	Nitrososphaeria	Nitrosopumilales	Nitrosopumilaceae	Candidatus_Nitrosopumilus	KJ882214.1	Brine-seawater interface of Nereus Deep, Red Sea	Uncultured archaeon clone Ni_16SA_15 16S ribosomal RNA gene	partial sequence	115547	100	253	2.95E-127	468
sp152	sponge exclusive	Archaea	Thaumarchaeota	Nitrososphaeria	Nitrosopumilales	Nitrosopumilaceae	Candidatus_Nitrosopumilus	KF176659.1	Tethya aurantia	Uncultured thaumarchaeote clone SB10_G12 16S ribosomal RNA gene	partial sequence	651141	100	253	2.95E-127	468
sp152	sponge exclusive	Archaea	Thaumarchaeota	Nitrososphaeria	Nitrosopumilales	Nitrosopumilaceae	Candidatus_Nitrosopumilus	KF186145.1	Northern Adriatic Sea: Gulf of Trieste, coastal seawater sample 10m depth	Uncultured crenarchaeote clone JA2-B4 16S ribosomal RNA gene	partial sequence	29281	100	253	2.95E-127	468
sp152	sponge exclusive	Archaea	Thaumarchaeota	Nitrososphaeria	Nitrosopumilales	Nitrosopumilaceae	Candidatus_Nitrosopumilus	DQ521762.1	Gulf of Mexico sediments	Uncultured archaeon clone SURF-GC205-Arc12 16S ribosomal RNA gene	partial sequence	115547	100	253	2.95E-127	468
sp152	sponge exclusive	Archaea	Thaumarchaeota	Nitrososphaeria	Nitrosopumilales	Nitrosopumilaceae	Candidatus_Nitrosopumilus	NR_177358.1	nitrifying enrichment from coastal sand of an eelgrass zone	Nitrosopumilus zosterae strain NM25 16S ribosomal RNA	partial sequence	718286	100	253	1.37E-125	462
sp182	sponge exclusive	Bacteria	Cyanobacteria	Oxyphotobacteria	Synechococcales	Cyanobiaceae	Synechococcus_CC9902	MG755795.1	plastid:chloroplast	Licmophora sp. chloroplast	complete genome	2115823	100	253	1.37E-125	462
sp182	sponge exclusive	Bacteria	Cyanobacteria	Oxyphotobacteria	Synechococcales	Cyanobiaceae	Synechococcus_CC9902	JN813759.1	water	Uncultured bacterium clone C9_BP3 16S ribosomal RNA gene	partial sequence	77133	100	253	1.37E-125	462
sp182	sponge exclusive	Bacteria	Cyanobacteria	Oxyphotobacteria	Synechococcales	Cyanobiaceae	Synechococcus_CC9902	KX629131.1	rhizoshere soil	Uncultured bacterium clone 16S(V3-V4)-6541 16S ribosomal RNA gene	partial sequence	77133	99	253	6.39E-124	457
sp182	sponge exclusive	Bacteria	Cyanobacteria	Oxyphotobacteria	Synechococcales	Cyanobiaceae	Synechococcus_CC9902	KX628174.1	rhizoshere soil	Uncultured bacterium clone 16S(V3-V4)-5536 16S ribosomal RNA gene	partial sequence	77133	99	253	6.39E-124	457
sp182	sponge exclusive	Bacteria	Cyanobacteria	Oxyphotobacteria	Synechococcales	Cyanobiaceae	Synechococcus_CC9902	KX623661.1	rhizoshere soil	Uncultured bacterium clone 16S(V3-V4)-887 16S ribosomal RNA gene	partial sequence	77133	99	253	6.39E-124	457
sp311	sponge exclusive	Bacteria	Proteobacteria	Gammaproteobacteria	Arenicellales	Arenicellaceae	NA	KR824966.1	Janssand tidal subsurface sediment	Uncultured bacterium clone JS2_153 16S ribosomal RNA gene	partial sequence	77133	100	253	1.37E-125	462
sp311	sponge exclusive	Bacteria	Proteobacteria	Gammaproteobacteria	Arenicellales	Arenicellaceae	NA	HQ191036.1	Janssand intertidal sediment	Uncultured sediment bacterium clone JSS S05 140 16S ribosomal RNA gene	partial sequence	676241	100	253	1.37E-125	462
sp311	sponge exclusive	Bacteria	Proteobacteria	Gammaproteobacteria	Arenicellales	Arenicellaceae	NA	JQ347375.1	Acropora pruinosa	Uncultured bacterium clone APM13 16S ribosomal RNA gene	partial sequence	77133	99	253	6.39E-124	457
sp311	sponge exclusive	Bacteria	Proteobacteria	Gammaproteobacteria	Arenicellales	Arenicellaceae	NA	KY279968.1	Southern Korean coastal waters	Uncultured bacterium clone CP_Otu4941 16S ribosomal RNA gene	partial sequence	77133	99	253	2.97E-122	451
sp311	sponge exclusive	Bacteria	Proteobacteria	Gammaproteobacteria	Arenicellales	Arenicellaceae	NA	GU118018.1	Acropora palmata	Uncultured bacterium clone Apal_P16 16S ribosomal RNA gene	partial sequence	77133	99	253	1.07E-121	449
sp398	sponge exclusive	Bacteria	Proteobacteria	Gammaproteobacteria	Alteromonadales	Alteromonadaceae	NA	LC483540.1	Pyropia yezoensis	Uncultured bacterium gene for 16S ribosomal RNA	partial sequence	77133	100	253	1.37E-125	462
sp398	sponge exclusive	Bacteria	Proteobacteria	Gammaproteobacteria	Alteromonadales	Alteromonadaceae	NA	MK140973.1		Aliiglaciecola sp. strain q32j216 16S ribosomal RNA gene	partial sequence	1872441	99	253	6.39E-124	457
sp398	sponge exclusive	Bacteria	Proteobacteria	Gammaproteobacteria	Alteromonadales	Alteromonadaceae	NA	MK100848.1	Brown seaweed	Paraglaciecola marina strain D3211 16S ribosomal RNA gene	partial sequence	2500157	99	253	6.39E-124	457
sp398	sponge exclusive	Bacteria	Proteobacteria	Gammaproteobacteria	Alteromonadales	Alteromonadaceae	NA	NR_135697.1	sea tidal flat	Aliiglaciecola aliphaticivorans strain GSD6 16S ribosomal RNA	partial sequence	1607954	99	253	6.39E-124	457
sp398	sponge exclusive	Bacteria	Proteobacteria	Gammaproteobacteria	Alteromonadales	Alteromonadaceae	NA	NR_175497.1	Brown seaweed	Paraglaciecola marina strain D3211 16S ribosomal RNA	partial sequence	2500157	99	253	6.39E-124	457
sp378	sponge exclusive	Bacteria	Proteobacteria	Gammaproteobacteria	NA	NA	NA	KC463740.1	shallow-water hydrothermal vent sediments	Uncultured bacterium clone MVC4.01-Clone_I2 16S ribosomal RNA gene	partial sequence	77133	93	255	1.43E-95	363
sp378	sponge exclusive	Bacteria	Proteobacteria	Gammaproteobacteria	NA	NA	NA	MT464741.1	Xestospongia muta	Uncultured Gammaproteobacteria bacterium clone OTU_151 16S ribosomal RNA gene	partial sequence.	86473	91.7	253	3.10E-92	351
sp378	sponge exclusive	Bacteria	Proteobacteria	Gammaproteobacteria	NA	NA	NA	JX880053.1	lake sediment	Uncultured bacterium isolate DGGE gel band 4 16S ribosomal RNA gene	partial sequence	77133	91.44	257	1.44E-90	346
sp378	sponge exclusive	Bacteria	Proteobacteria	Gammaproteobacteria	NA	NA	NA	JF948221.1	marine biofilm	Uncultured gamma proteobacterium clone Pa07d06 16S ribosomal RNA gene	partial sequence	86473	91	255	1.44E-90	346
sp378	sponge exclusive	Bacteria	Proteobacteria	Gammaproteobacteria	NA	NA	NA	FM242302.1	sediment	Uncultured gamma proteobacterium partial 16S ribosomal RNA	clone 10 T9d-oil	86473	91	255	1.44E-90	346
sp250	sponge exclusive	Bacteria	Margulisbacteria	NA	NA	NA	NA	KY279123.1	Southern Korean coastal waters	Uncultured bacterium clone CP_Otu3998 16S ribosomal RNA gene	partial sequence	77133	93	252	1.10E-96	366
sp250	sponge exclusive	Bacteria	Margulisbacteria	NA	NA	NA	NA	MH112223.1	Lake Lugano water	Uncultured prokaryote clone otu393 16S ribosomal RNA gene	partial sequence	198431	92	249	1.11E-91	350
sp250	sponge exclusive	Bacteria	Margulisbacteria	NA	NA	NA	NA	GQ350701.1	Saanich Inlet, 200 m depth	Uncultured bacterium clone SHBH1012 16S ribosomal RNA gene	partial sequence	77133	91	253	5.16E-90	344
sp250	sponge exclusive	Bacteria	Margulisbacteria	NA	NA	NA	NA	GQ350616.1	Saanich Inlet, 120 m depth	Uncultured bacterium clone SHBC897 16S ribosomal RNA gene	partial sequence	77133	91	254	5.16E-90	344
sp250	sponge exclusive	Bacteria	Margulisbacteria	NA	NA	NA	NA	KX178700.1	Baltic Sea - mesocosm	Uncultured bacterium clone MA_631 16S ribosomal RNA gene	partial sequence	77133	92	248	1.86E-89	342
sp361	sponge exclusive	Bacteria	Proteobacteria	Deltaproteobacteria	Bdellovibrionales	Bacteriovoracaceae	Peredibacter	MW302914.1	fresh and salt water	Uncultured Bacteriovoracaceae bacterium clone OTU13 16S ribosomal RNA gene	partial sequence	625924	94	255	3.06E-102	385
sp361	sponge exclusive	Bacteria	Proteobacteria	Deltaproteobacteria	Bdellovibrionales	Bacteriovoracaceae	Peredibacter	AY323173.1	Acropora palmata with white band diseas	Uncultured bacterium clone A115-31 16S ribosomal RNA gene	partial sequence	77133	94	253	3.06E-102	385
sp361	sponge exclusive	Bacteria	Proteobacteria	Deltaproteobacteria	Bdellovibrionales	Bacteriovoracaceae	Peredibacter	KY279699.1	Southern Korean coastal waters	Uncultured bacterium clone CP_Otu4643 16S ribosomal RNA gene	partial sequence	77133	94	253	1.42E-100	379
sp361	sponge exclusive	Bacteria	Proteobacteria	Deltaproteobacteria	Bdellovibrionales	Bacteriovoracaceae	Peredibacter	MF361048.1	Green berry consortia from Sippewissett Salt Marsh	Uncultured bacterium clone E09 16S ribosomal RNA gene	partial sequence	77133	94	253	1.42E-100	379
sp361	sponge exclusive	Bacteria	Proteobacteria	Deltaproteobacteria	Bdellovibrionales	Bacteriovoracaceae	Peredibacter	KT980799.1	endolithic community of Mono Island	Uncultured prokaryote clone New.CleanUp.ReferenceOTU4030 16S ribosomal RNA gene	partial sequence	198431	94	253	1.42E-100	379
sp273	sponge exclusive	Bacteria	Spirochaetes	Leptospirae	Leptospirales	Leptospiraceae	NA	KT880444.1	Hymeniacidon heliophila	Uncultured bacterium clone S3-13 16S ribosomal RNA gene	partial sequence	77133	97	253	1.39E-115	429
sp273	sponge exclusive	Bacteria	Spirochaetes	Leptospirae	Leptospirales	Leptospiraceae	NA	KP605209.1	freshwater microbialite	Uncultured bacterium clone HP_1_uncultured_bacterium_15383 16S ribosomal RNA gene	partial sequence	77133	86	253	6.90E-69	274
sp273	sponge exclusive	Bacteria	Spirochaetes	Leptospirae	Leptospirales	Leptospiraceae	NA	OW757446.1	desert soil	uncultured Spirochaetes bacterium DNA containing 16S-23S intergenic spacer region	clone 43	460511	86	253	3.21E-67	268
sp273	sponge exclusive	Bacteria	Spirochaetes	Leptospirae	Leptospirales	Leptospiraceae	NA	EU315505.1	Hymeniacidon heliophila	Uncultured Spirochaetes bacterium clone 922-C17 16S ribosomal RNA gene	partial sequence	460511	97	158	4.16E-66	265
sp273	sponge exclusive	Bacteria	Spirochaetes	Leptospirae	Leptospirales	Leptospiraceae	NA	EU315504.1	Hymeniacidon heliophila	Uncultured Spirochaetes bacterium clone 922-C11 16S ribosomal RNA gene	partial sequence	460511	97	158	4.16E-66	265
sp260	sponge exclusive	Bacteria	Proteobacteria	Gammaproteobacteria	Alteromonadales	Shewanellaceae	Shewanella	MG833271.1	Jaspis sponges	Shewanella sp. strain 1719I3156 16S ribosomal RNA gene	partial sequence	50422	100	253	2.95E-127	468
sp260	sponge exclusive	Bacteria	Proteobacteria	Gammaproteobacteria	Alteromonadales	Shewanellaceae	Shewanella	NR_181596.1		Parashewanella hymeniacidonis strain 202IG2-18 16S ribosomal RNA	partial sequence	2807618	100	253	2.95E-127	468
sp260	sponge exclusive	Bacteria	Proteobacteria	Gammaproteobacteria	Alteromonadales	Shewanellaceae	Shewanella	MW440549.1		Parashewanella hymeniacidonis strain 202IG2-18 16S ribosomal RNA gene	partial sequence	2807618	100	253	2.95E-127	468
sp260	sponge exclusive	Bacteria	Proteobacteria	Gammaproteobacteria	Alteromonadales	Shewanellaceae	Shewanella	JN406298.1	coral	Uncultured bacterium clone bact30 16S ribosomal RNA gene	partial sequence	77133	100	253	2.95E-127	468
sp260	sponge exclusive	Bacteria	Proteobacteria	Gammaproteobacteria	Alteromonadales	Shewanellaceae	Shewanella	HM804464.1	seawater	Shewanella sp. 5WU2 26 16S ribosomal RNA gene	partial sequence	877082	100	253	2.95E-127	468
sp362	sponge exclusive	Bacteria	Bacteroidetes	Bacteroidia	Flavobacteriales	Flavobacteriaceae	NA	KY276371.1	Southern Korean coastal waters	Uncultured bacterium clone CP_Otu950 16S ribosomal RNA gene	partial sequence	77133	94	255	3.97E-101	381
sp362	sponge exclusive	Bacteria	Bacteroidetes	Bacteroidia	Flavobacteriales	Flavobacteriaceae	NA	KR920870.1	bulk soil associated with Rhizophora mangle root zones at Aracatiacu mangrove	Uncultured bacterium clone ARA_E05 16S ribosomal RNA gene	partial sequence	77133	93	254	1.85E-99	375
sp362	sponge exclusive	Bacteria	Bacteroidetes	Bacteroidia	Flavobacteriales	Flavobacteriaceae	NA	EU352740.1	Aplysinella rhax	Uncultured bacterium isolate DGGE gel band 39c 16S ribosomal RNA gene	partial sequence	77133	93	254	1.85E-99	375
sp362	sponge exclusive	Bacteria	Bacteroidetes	Bacteroidia	Flavobacteriales	Flavobacteriaceae	NA	EU352739.1	Aplysinella rhax	Uncultured bacterium isolate DGGE gel band 39a 16S ribosomal RNA gene	partial sequence	77133	93	254	1.85E-99	375
sp362	sponge exclusive	Bacteria	Bacteroidetes	Bacteroidia	Flavobacteriales	Flavobacteriaceae	NA	JQ373391.2	FACE soil sample	Uncultured bacterium clone MD12f9_8219 16S ribosomal RNA gene	partial sequence	77133	92.52	254	4.00E-96	364
sp304	sponge exclusive	Bacteria	Proteobacteria	Alphaproteobacteria	Rhodospirillales	NA	NA	OW760073.1	desert soil	uncultured Alphaproteobacteria bacterium DNA containing 16S-23S intergenic spacer region	clone 43	91750	91	252	2.41E-88	339
sp304	sponge exclusive	Bacteria	Proteobacteria	Alphaproteobacteria	Rhodospirillales	NA	NA	AB806488.1	Ocean drilling core sample	Uncultured bacterium gene for 16S rRNA	partial sequence	77133	91	253	1.12E-86	333
sp304	sponge exclusive	Bacteria	Proteobacteria	Alphaproteobacteria	Rhodospirillales	NA	NA	KY280190.1	Southern Korean coastal waters	Uncultured bacterium clone CP_Otu5188 16S ribosomal RNA gene	partial sequence	77133	90	252	4.04E-86	331
sp304	sponge exclusive	Bacteria	Proteobacteria	Alphaproteobacteria	Rhodospirillales	NA	NA	KT223252.1	Orca Basin slope sediment	Uncultured bacterium clone BR54_1_006_4650_3_0to1_spongegarden_109.1 16S ribosomal RNA gene	partial sequence	77133	90	253	5.23E-85	327
sp304	sponge exclusive	Bacteria	Proteobacteria	Alphaproteobacteria	Rhodospirillales	NA	NA	KP098838.1	denitrification bioreactor	Uncultured bacterium clone slmse12 16S ribosomal RNA gene	partial sequence	77133	90	253	5.23E-85	327
sp219	sponge exclusive	Bacteria	Bacteroidetes	Bacteroidia	Flavobacteriales	Flavobacteriaceae	Spongiibacterium	MK588898.1	gut microbiome of Litopenaeus vannamei	Uncultured Muricauda sp. clone OTU146 16S ribosomal RNA gene	partial sequence	622614	100	253	2.95E-127	468
sp219	sponge exclusive	Bacteria	Bacteroidetes	Bacteroidia	Flavobacteriales	Flavobacteriaceae	Spongiibacterium	HQ326321.1	biofilm on SWRO membranes	Uncultured bacterium clone SBS-RV-055 16S ribosomal RNA gene	partial sequence	77133	100	253	2.95E-127	468
sp219	sponge exclusive	Bacteria	Bacteroidetes	Bacteroidia	Flavobacteriales	Flavobacteriaceae	Spongiibacterium	HQ326269.1	biofilm on SWRO membranes	Uncultured bacterium clone SBS-FW-051 16S ribosomal RNA gene	partial sequence	77133	100	253	2.95E-127	468
sp219	sponge exclusive	Bacteria	Bacteroidetes	Bacteroidia	Flavobacteriales	Flavobacteriaceae	Spongiibacterium	GU066442.1	natural biofilm without Ag NP treatment	Uncultured bacterium clone 65 16S ribosomal RNA gene	partial sequence	77133	100	253	2.95E-127	468
sp219	sponge exclusive	Bacteria	Bacteroidetes	Bacteroidia	Flavobacteriales	Flavobacteriaceae	Spongiibacterium	EF040542.1	Halichondria sp.	Marine bacterium CS-19 16S ribosomal RNA gene	partial sequence	410380	100	253	2.95E-127	468
sp298	sponge exclusive	Bacteria	Proteobacteria	Gammaproteobacteria	HOC36	NA	NA	KT880353.1	Hymeniacidon heliophila	Uncultured Gammaproteobacteria bacterium clone S6-13 16S ribosomal RNA gene	partial sequence	86473	97	253	1.80E-114	425
sp298	sponge exclusive	Bacteria	Proteobacteria	Gammaproteobacteria	HOC36	NA	NA	KT880336.1	Hymeniacidon heliophila	Uncultured Gammaproteobacteria bacterium clone I6-13 16S ribosomal RNA gene	partial sequence	86473	96	253	5.04E-110	411
sp298	sponge exclusive	Bacteria	Proteobacteria	Gammaproteobacteria	HOC36	NA	NA	AB054180.1	Halichondria okadai	Uncultured proteobacterium HOC46 gene for 16S rRNA	partial sequence	148838	94	253	1.42E-100	379
sp298	sponge exclusive	Bacteria	Proteobacteria	Gammaproteobacteria	HOC36	NA	NA	AB054167.1	Halichondria okadai	Uncultured proteobacterium HOC33 gene for 16S rRNA	partial sequence	148833	94	253	1.42E-100	379
sp298	sponge exclusive	Bacteria	Proteobacteria	Gammaproteobacteria	HOC36	NA	NA	AB054184.1	Halichondria okadai	Uncultured proteobacterium HOC50 gene for 16S rRNA	partial sequence	148841	93	253	6.62E-99	374
sp133	sponge exclusive	Bacteria	Proteobacteria	Alphaproteobacteria	Rhodospirillales	Terasakiellaceae	NA	KT880346.1	Hymeniacidon heliophila	Uncultured Alphaproteobacteria bacterium clone S5-12 16S ribosomal RNA gene	partial sequence	91750	100	253	2.95E-127	468
sp133	sponge exclusive	Bacteria	Proteobacteria	Alphaproteobacteria	Rhodospirillales	Terasakiellaceae	NA	KT880451.1	Hymeniacidon heliophila	Uncultured bacterium clone S4-10 16S ribosomal RNA gene	partial sequence	77133	100	253	1.37E-125	462
sp133	sponge exclusive	Bacteria	Proteobacteria	Alphaproteobacteria	Rhodospirillales	Terasakiellaceae	NA	KT880413.1	Hymeniacidon heliophila	Uncultured Alphaproteobacteria bacterium clone S1-9 16S ribosomal RNA gene	partial sequence	91750	100	253	1.37E-125	462
sp133	sponge exclusive	Bacteria	Proteobacteria	Alphaproteobacteria	Rhodospirillales	Terasakiellaceae	NA	KT880378.1	Hymeniacidon heliophila	Uncultured Alphaproteobacteria bacterium clone I3-17 16S ribosomal RNA gene	partial sequence	91750	100	253	1.37E-125	462
sp133	sponge exclusive	Bacteria	Proteobacteria	Alphaproteobacteria	Rhodospirillales	Terasakiellaceae	NA	KT880330.1	Hymeniacidon heliophila	Uncultured Alphaproteobacteria bacterium clone I5-13 16S ribosomal RNA gene	partial sequence	91750	100	253	1.37E-125	462
sp101	sponge exclusive	Bacteria	Proteobacteria	Gammaproteobacteria	NA	NA	NA	GQ348176.1	Saanich Inlet, 120 m depth	Uncultured gamma proteobacterium clone SGSX1054 16S ribosomal RNA gene	partial sequence	86473	94	253	1.42E-100	379
sp101	sponge exclusive	Bacteria	Proteobacteria	Gammaproteobacteria	NA	NA	NA	GQ348169.1	Saanich Inlet, 120 m depth	Uncultured gamma proteobacterium clone SGSX1036 16S ribosomal RNA gene	partial sequence	86473	93	253	6.62E-99	374
sp101	sponge exclusive	Bacteria	Proteobacteria	Gammaproteobacteria	NA	NA	NA	GQ346923.1	Saanich Inlet, 120 m depth	Uncultured gamma proteobacterium clone SGPZ551 16S ribosomal RNA gene	partial sequence	86473	93	254	6.62E-99	374
sp101	sponge exclusive	Bacteria	Proteobacteria	Gammaproteobacteria	NA	NA	NA	KY279851.1	Southern Korean coastal waters	Uncultured bacterium clone CP_Otu4811 16S ribosomal RNA gene	partial sequence	77133	93	253	3.08E-97	368
sp101	sponge exclusive	Bacteria	Proteobacteria	Gammaproteobacteria	NA	NA	NA	KX509817.1	Bathymodiolus heckerae	Cycloclasticus endosymbiont of Bathymodiolus heckerae clone P 16S ribosomal RNA gene	partial sequence	1871189	93.2	250	3.08E-97	368
sp99	sponge exclusive	Bacteria	Bacteroidetes	Bacteroidia	Cytophagales	Cyclobacteriaceae	Ekhidna	OP741072.1		Ekhidna lutea strain HMG3441 16S ribosomal RNA gene	partial sequence	447679	97	253	1.39E-115	429
sp99	sponge exclusive	Bacteria	Bacteroidetes	Bacteroidia	Cytophagales	Cyclobacteriaceae	Ekhidna	JQ687106.1	sea water	Ekhidna sp. KYW 635 16S ribosomal RNA gene	partial sequence	1170455	97	253	1.39E-115	429
sp99	sponge exclusive	Bacteria	Bacteroidetes	Bacteroidia	Cytophagales	Cyclobacteriaceae	Ekhidna	JN210585.1	Rhopaloeides odorabile	Uncultured Flammeovirgaceae bacterium clone T436deg64 16S ribosomal RNA gene	partial sequence	585402	97	253	1.39E-115	429
sp99	sponge exclusive	Bacteria	Bacteroidetes	Bacteroidia	Cytophagales	Cyclobacteriaceae	Ekhidna	JF949538.1	marine biofilm	Uncultured gamma proteobacterium clone Pa06e04 16S ribosomal RNA gene	partial sequence	86473	97	253	1.39E-115	429
sp99	sponge exclusive	Bacteria	Bacteroidetes	Bacteroidia	Cytophagales	Cyclobacteriaceae	Ekhidna	NR_115061.1	seawater South East Pacific	Ekhidna lutea strain BiosLi/39 16S ribosomal RNA	partial sequence	447679	97	253	1.39E-115	429
sp92	sponge exclusive	Bacteria	Proteobacteria	Alphaproteobacteria	Parvibaculales	PS1_clade	NA	KT880433.1	Hymeniacidon heliophila	Uncultured bacterium clone S3-17 16S ribosomal RNA gene	partial sequence	77133	99	253	2.97E-122	451
sp92	sponge exclusive	Bacteria	Proteobacteria	Alphaproteobacteria	Parvibaculales	PS1_clade	NA	JQ435989.1	Hymeniacidon perleve	Uncultured bacterium clone SpV10C6 16S ribosomal RNA gene	partial sequence	77133	99	253	2.97E-122	451
sp92	sponge exclusive	Bacteria	Proteobacteria	Alphaproteobacteria	Parvibaculales	PS1_clade	NA	JQ435943.1	Hymeniacidon perleve	Uncultured bacterium clone iSpT10C5 16S ribosomal RNA gene	partial sequence	77133	99	253	2.97E-122	451
sp92	sponge exclusive	Bacteria	Proteobacteria	Alphaproteobacteria	Parvibaculales	PS1_clade	NA	JN835236.1	soil sample	Uncultured bacterium clone 187KH 16S ribosomal RNA gene	partial sequence	77133	99	253	2.97E-122	451
sp92	sponge exclusive	Bacteria	Proteobacteria	Alphaproteobacteria	Parvibaculales	PS1_clade	NA	HM117584.1	seawater	Uncultured marine bacterium clone DUNE-t8D2-56 16S ribosomal RNA gene	partial sequence	56765	98	253	1.38E-120	446
sp58	sponge exclusive	Bacteria	Proteobacteria	Gammaproteobacteria	NA	NA	NA	JQ435988.1	Hymeniacidon perleve	Uncultured bacterium clone SpV10B10 16S ribosomal RNA gene	partial sequence	77133	99	253	6.39E-124	457
sp58	sponge exclusive	Bacteria	Proteobacteria	Gammaproteobacteria	NA	NA	NA	JQ435946.1	Hymeniacidon perleve	Uncultured bacterium clone iSpT10G3 16S ribosomal RNA gene	partial sequence	77133	99	253	6.39E-124	457
sp58	sponge exclusive	Bacteria	Proteobacteria	Gammaproteobacteria	NA	NA	NA	JQ435979.1	Hymeniacidon perleve	Uncultured bacterium clone iSV10G9 16S ribosomal RNA gene	partial sequence	77133	98	253	1.38E-120	446
sp58	sponge exclusive	Bacteria	Proteobacteria	Gammaproteobacteria	NA	NA	NA	FJ393716.1	surface of Patiriella sp.	Uncultured bacterium clone PSsurf10 16S ribosomal RNA gene	partial sequence	77133	98	253	1.38E-120	446
sp58	sponge exclusive	Bacteria	Proteobacteria	Gammaproteobacteria	NA	NA	NA	FJ393641.1	surface of Patiriella sp.	Uncultured bacterium clone SME24 16S ribosomal RNA gene	partial sequence	77133	98	253	1.38E-120	446
sp133	low exclusive	Bacteria	Proteobacteria	Alphaproteobacteria	Rhodospirillales	Terasakiellaceae	NA	KT880346.1	Hymeniacidon heliophila	Uncultured Alphaproteobacteria bacterium clone S5-12 16S ribosomal RNA gene, partial sequence	N/A	91750	100	253	2.99E-127	468
sp133	low exclusive	Bacteria	Proteobacteria	Alphaproteobacteria	Rhodospirillales	Terasakiellaceae	NA	KT880451.1	Hymeniacidon heliophila	Uncultured bacterium clone S4-10 16S ribosomal RNA gene, partial sequence	N/A	77133	99.605	253	1.39E-125	462
sp133	low exclusive	Bacteria	Proteobacteria	Alphaproteobacteria	Rhodospirillales	Terasakiellaceae	NA	KT880413.1	Hymeniacidon heliophila	Uncultured Alphaproteobacteria bacterium clone S1-9 16S ribosomal RNA gene, partial sequence	N/A	91750	99.605	253	1.39E-125	462
sp133	low exclusive	Bacteria	Proteobacteria	Alphaproteobacteria	Rhodospirillales	Terasakiellaceae	NA	KT880378.1	Hymeniacidon heliophila	Uncultured Alphaproteobacteria bacterium clone I3-17 16S ribosomal RNA gene, partial sequence	N/A	91750	99.605	253	1.39E-125	462
sp133	low exclusive	Bacteria	Proteobacteria	Alphaproteobacteria	Rhodospirillales	Terasakiellaceae	NA	KT880330.1	Hymeniacidon heliophila	Uncultured Alphaproteobacteria bacterium clone I5-13 16S ribosomal RNA gene, partial sequence	N/A	91750	99.605	253	1.39E-125	462
sp623	low exclusive	Bacteria	Proteobacteria	Alphaproteobacteria	Rhodospirillales	Terasakiellaceae	NA	KT880346.1	Hymeniacidon heliophila	Uncultured Alphaproteobacteria bacterium clone S5-12 16S ribosomal RNA gene, partial sequence	N/A	91750	99.605	253	1.39E-125	462
sp623	low exclusive	Bacteria	Proteobacteria	Alphaproteobacteria	Rhodospirillales	Terasakiellaceae	NA	KT880451.1	Hymeniacidon heliophila	Uncultured bacterium clone S4-10 16S ribosomal RNA gene, partial sequence	N/A	77133	99.209	253	6.47E-124	457
sp623	low exclusive	Bacteria	Proteobacteria	Alphaproteobacteria	Rhodospirillales	Terasakiellaceae	NA	KT880413.1	Hymeniacidon heliophila	Uncultured Alphaproteobacteria bacterium clone S1-9 16S ribosomal RNA gene, partial sequence	N/A	91750	99.209	253	6.47E-124	457
sp623	low exclusive	Bacteria	Proteobacteria	Alphaproteobacteria	Rhodospirillales	Terasakiellaceae	NA	KT880378.1	Hymeniacidon heliophila	Uncultured Alphaproteobacteria bacterium clone I3-17 16S ribosomal RNA gene, partial sequence	N/A	91750	99.209	253	6.47E-124	457
sp623	low exclusive	Bacteria	Proteobacteria	Alphaproteobacteria	Rhodospirillales	Terasakiellaceae	NA	KT880330.1	Hymeniacidon heliophila	Uncultured Alphaproteobacteria bacterium clone I5-13 16S ribosomal RNA gene, partial sequence	N/A	91750	99.209	253	6.47E-124	457
sp558	low exclusive	NA	NA	NA	NA	NA	NA	CP060218.1	activated sludge from Hong Kong Shatin wastewater treatment plant	MAG: Candidatus Woesearchaeota archaeon isolate HK-STAS-Nano-1 chromosome, complete genome	N/A	2026803	87.747	253	5.34E-75	294
sp558	low exclusive	NA	NA	NA	NA	NA	NA	JX021824.1	microbial mat of cyanobacterial patch	Uncultured euryarchaeote clone OTU_340_915_195 16S ribosomal RNA gene, partial sequence	N/A	114243	87.059	255	3.21E-72	285
sp558	low exclusive	NA	NA	NA	NA	NA	NA	EU430110.1	GH-2 filament of sulfidic spring, Arctic	Uncultured archaeon 16S ribosomal RNA gene, partial sequence	N/A	115547	87.008	254	3.21E-72	285
sp558	low exclusive	NA	NA	NA	NA	NA	NA	DQ521205.1	sediment of cold hypersaline sulfidic spring, Arctic	Uncultured archaeon clone CP-A21 16S ribosomal RNA gene, partial sequence	N/A	115547	87.008	254	3.21E-72	285
sp558	low exclusive	NA	NA	NA	NA	NA	NA	DQ521152.1	sediment of cold hypersaline sulfidic spring, Arctic	Uncultured archaeon clone GHA8 16S ribosomal RNA gene, partial sequence	N/A	115547	87.008	254	3.21E-72	285
sp323	low exclusive	Bacteria	Proteobacteria	Gammaproteobacteria	Vibrionales	Vibrionaceae	Vibrio	KY750305.1	rhizoplane of Suaeda japonica	Vibrio variabilis strain JRL4 16S ribosomal RNA gene, partial sequence	N/A	990271	100	253	2.99E-127	468
sp323	low exclusive	Bacteria	Proteobacteria	Gammaproteobacteria	Vibrionales	Vibrionaceae	Vibrio	KY750302.1	rhizoplane of Suaeda japonica	Vibrio variabilis strain JRL1 16S ribosomal RNA gene, partial sequence	N/A	990271	100	253	2.99E-127	468
sp323	low exclusive	Bacteria	Proteobacteria	Gammaproteobacteria	Vibrionales	Vibrionaceae	Vibrio	AP024887.1		Vibrio palustris CECT 9027 DNA, chromosome 1, complete sequence	N/A	1918946	100	253	2.99E-127	468
sp323	low exclusive	Bacteria	Proteobacteria	Gammaproteobacteria	Vibrionales	Vibrionaceae	Vibrio	MN636693.1	Suaeda glauca	Vibrio penaeicida strain BDNA-E93 16S ribosomal RNA gene, partial sequence	N/A	104609	100	253	2.99E-127	468
sp323	low exclusive	Bacteria	Proteobacteria	Gammaproteobacteria	Vibrionales	Vibrionaceae	Vibrio	MN636691.1	Suaeda glauca	Vibrio fluvialis strain BDNA-E91 16S ribosomal RNA gene, partial sequence	N/A	676	100	253	2.99E-127	468
sp182	low exclusive	Bacteria	Cyanobacteria	Oxyphotobacteria	Synechococcales	Cyanobiaceae	Synechococcus_CC9902	MG011100.1	Euphausia mucronata	Uncultured bacterium clone DNA88 16S ribosomal RNA gene, partial sequence	N/A	77133	100	253	2.99E-127	468
sp182	low exclusive	Bacteria	Cyanobacteria	Oxyphotobacteria	Synechococcales	Cyanobiaceae	Synechococcus_CC9902	MG011099.1	Euphausia mucronata	Uncultured bacterium clone DNA87 16S ribosomal RNA gene, partial sequence	N/A	77133	100	253	2.99E-127	468
sp182	low exclusive	Bacteria	Cyanobacteria	Oxyphotobacteria	Synechococcales	Cyanobiaceae	Synechococcus_CC9902	MH076950.1	seawater	Uncultured cyanobacterium clone AG-447-E14 16S ribosomal RNA gene, partial sequence	N/A	1211	100	253	2.99E-127	468
sp182	low exclusive	Bacteria	Cyanobacteria	Oxyphotobacteria	Synechococcales	Cyanobiaceae	Synechococcus_CC9902	MH076943.1	seawater	Uncultured cyanobacterium clone AG-447-D19 16S ribosomal RNA gene, partial sequence	N/A	1211	100	253	2.99E-127	468
sp182	low exclusive	Bacteria	Cyanobacteria	Oxyphotobacteria	Synechococcales	Cyanobiaceae	Synechococcus_CC9902	LC716287.1		Synechococcus sp. NIES-977 gene for 16S rRNA, partial sequence	N/A	2956753	100	253	2.99E-127	468
sp131	low exclusive	Bacteria	Proteobacteria	Alphaproteobacteria	SAR11_clade	Clade_I	Clade_Ia	OQ804259.1	seawater	Uncultured bacterium clone BJ1B2 16S ribosomal RNA gene, partial sequence	N/A	77133	100	253	2.99E-127	468
sp131	low exclusive	Bacteria	Proteobacteria	Alphaproteobacteria	SAR11_clade	Clade_I	Clade_Ia	ON706061.1	surface of the Western English Channel	Uncultured Pelagibacterales bacterium clone WEC7 16S ribosomal RNA gene, partial sequence	N/A	309857	100	253	2.99E-127	468
sp131	low exclusive	Bacteria	Proteobacteria	Alphaproteobacteria	SAR11_clade	Clade_I	Clade_Ia	MW961636.1	surface sea water	Uncultured Pelagibacterales bacterium clone aut.76 16S ribosomal RNA gene, partial sequence	N/A	309857	100	253	2.99E-127	468
sp131	low exclusive	Bacteria	Proteobacteria	Alphaproteobacteria	SAR11_clade	Clade_I	Clade_Ia	MW961630.1	surface sea water	Uncultured Pelagibacterales bacterium clone aut.65 16S ribosomal RNA gene, partial sequence	N/A	309857	100	253	2.99E-127	468
sp131	low exclusive	Bacteria	Proteobacteria	Alphaproteobacteria	SAR11_clade	Clade_I	Clade_Ia	MW961608.1	surface sea water	Uncultured Pelagibacterales bacterium clone aut.21 16S ribosomal RNA gene, partial sequence	N/A	309857	100	253	2.99E-127	468
sp467	low exclusive	Bacteria	Epsilonbacteraeota	Campylobacteria	Campylobacterales	Arcobacteraceae	Arcobacter	OR418053.1	chicken meat	Arcobacter sp. LEO 4 strain LEO 107 16S ribosomal RNA gene, partial sequence	N/A	3068642	100	253	2.99E-127	468
sp467	low exclusive	Bacteria	Epsilonbacteraeota	Campylobacteria	Campylobacterales	Arcobacteraceae	Arcobacter	OR418051.1	chicken meat	Arcobacter sp. LEO 4 strain LEO 46 16S ribosomal RNA gene, partial sequence	N/A	3068642	100	253	2.99E-127	468
sp467	low exclusive	Bacteria	Epsilonbacteraeota	Campylobacteria	Campylobacterales	Arcobacteraceae	Arcobacter	OR418052.1	chicken meat	Arcobacter sp. LEO 4 strain LEO 52 16S ribosomal RNA gene, partial sequence	N/A	3068642	100	253	2.99E-127	468
sp467	low exclusive	Bacteria	Epsilonbacteraeota	Campylobacteria	Campylobacterales	Arcobacteraceae	Arcobacter	OR418050.1	chicken meat	Arcobacter sp. LEO 4 strain LEO 51 16S ribosomal RNA gene, partial sequence	N/A	3068642	100	253	2.99E-127	468
sp467	low exclusive	Bacteria	Epsilonbacteraeota	Campylobacteria	Campylobacterales	Arcobacteraceae	Arcobacter	LC770644.1	late dung mass	Uncultured bacterium gene for 16S rRNA, clone: CA14_16S2_04, partial sequence	N/A	77133	100	253	2.99E-127	468
sp282	low exclusive	Bacteria	Bacteroidetes	Bacteroidia	Flavobacteriales	NS9_marine_group	NA	KX936640.1	CALCOFI Line 67-155 depth of 5m size fraction 3.0-20 um	Uncultured marine bacterium clone 155S3Ac8Kx 16S ribosomal RNA gene, partial sequence	N/A	56765	100	253	2.99E-127	468
sp282	low exclusive	Bacteria	Bacteroidetes	Bacteroidia	Flavobacteriales	NS9_marine_group	NA	KX933901.1	CALCOFI Line 67-155 depth of 5m size fraction 3.0-20 um	Uncultured marine bacterium clone 155S3Bb009 16S ribosomal RNA gene, partial sequence	N/A	56765	100	253	2.99E-127	468
sp282	low exclusive	Bacteria	Bacteroidetes	Bacteroidia	Flavobacteriales	NS9_marine_group	NA	OP835475.1	seawater	Uncultured bacterium clone 515F806RB_3_Bac52 16S ribosomal RNA gene, partial sequence	N/A	77133	100	253	2.99E-127	468
sp282	low exclusive	Bacteria	Bacteroidetes	Bacteroidia	Flavobacteriales	NS9_marine_group	NA	JQ199439.1	seawater; next to dolphin W	Uncultured bacterium clone SeaWat_51345 16S ribosomal RNA gene, partial sequence	N/A	77133	100	253	2.99E-127	468
sp282	low exclusive	Bacteria	Bacteroidetes	Bacteroidia	Flavobacteriales	NS9_marine_group	NA	JN935240.1	NW Mediterranean seawater	Uncultured Flavobacteriia bacterium isolate DGGE gel band BBMO_May08-SF-U 16S ribosomal RNA gene, partial sequence	N/A	212695	100	253	2.99E-127	468
sp415	high exclusive	Bacteria	Bacteroidetes	Bacteroidia	Flavobacteriales	Flavobacteriaceae	NS5_marine_group	JF488537.1	Gulf of Maine	Bacteroidetes bacterium SCGC AAA160-C05 16S ribosomal RNA gene, partial sequence	N/A	1009925	100	253	2.99E-127	468
sp415	high exclusive	Bacteria	Bacteroidetes	Bacteroidia	Flavobacteriales	Flavobacteriaceae	NS5_marine_group	FJ525103.1	unfractionated water	Uncultured bacterium 051011_S3_098 16S ribosomal RNA gene, partial sequence	N/A	77133	100	253	2.99E-127	468
sp415	high exclusive	Bacteria	Bacteroidetes	Bacteroidia	Flavobacteriales	Flavobacteriaceae	NS5_marine_group	AY580628.1	coastal bacterioplankton sample of Plum Island Sound Estuary	Uncultured Bacteroidetes bacterium clone PI_4c6g 16S ribosomal RNA gene gene, partial sequence	N/A	152509	100	253	2.99E-127	468
sp415	high exclusive	Bacteria	Bacteroidetes	Bacteroidia	Flavobacteriales	Flavobacteriaceae	NS5_marine_group	KX178761.1	Baltic Sea - mesocosm	Uncultured bacterium clone MA_705 16S ribosomal RNA gene, partial sequence	N/A	77133	100	252	1.07E-126	466
sp415	high exclusive	Bacteria	Bacteroidetes	Bacteroidia	Flavobacteriales	Flavobacteriaceae	NS5_marine_group	KU675184.1	surface coastal water	Uncultured bacterium clone SEAS_262 16S ribosomal RNA gene, partial sequence	N/A	77133	100	252	1.07E-126	466
sp138	high exclusive	Archaea	Thaumarchaeota	Nitrososphaeria	Nitrosopumilales	Nitrosopumilaceae	Candidatus_Nitrosopumilus	KF176690.1	Tethya aurantia	Uncultured thaumarchaeote clone SB11_G04 16S ribosomal RNA gene, partial sequence	N/A	651141	100	253	2.99E-127	468
sp138	high exclusive	Archaea	Thaumarchaeota	Nitrososphaeria	Nitrosopumilales	Nitrosopumilaceae	Candidatus_Nitrosopumilus	MH915532.1		Uncultured archaeon clone FW1W8_Arch_E09 16S ribosomal RNA gene, partial sequence	N/A	115547	99.605	253	1.39E-125	462
sp138	high exclusive	Archaea	Thaumarchaeota	Nitrososphaeria	Nitrosopumilales	Nitrosopumilaceae	Candidatus_Nitrosopumilus	MG022627.1		Uncultured Candidatus Nitrosopumilus sp. clone E51A11 16S ribosomal RNA gene, partial sequence	N/A	517606	99.605	253	1.39E-125	462
sp138	high exclusive	Archaea	Thaumarchaeota	Nitrososphaeria	Nitrosopumilales	Nitrosopumilaceae	Candidatus_Nitrosopumilus	DQ659389.1		Uncultured crenarchaeote clone CNS_11 16S ribosomal RNA gene, partial sequence	N/A	29281	99.605	253	1.39E-125	462
sp138	high exclusive	Archaea	Thaumarchaeota	Nitrososphaeria	Nitrosopumilales	Nitrosopumilaceae	Candidatus_Nitrosopumilus	MH915540.1		Uncultured archaeon clone FW1W8_Arch_F06 16S ribosomal RNA gene, partial sequence	N/A	115547	99.209	253	6.47E-124	457
sp538	high exclusive	Bacteria	Planctomycetes	Planctomycetacia	Planctomycetales	Rubinisphaeraceae	SH-PL14	KY281692.1	Southern Korean coastal waters	Uncultured bacterium clone CP_Otu6849 16S ribosomal RNA gene, partial sequence	N/A	77133	100	253	2.99E-127	468
sp538	high exclusive	Bacteria	Planctomycetes	Planctomycetacia	Planctomycetales	Rubinisphaeraceae	SH-PL14	KC238388.1	pre-treatment system of seawater of bio-filtration	Uncultured bacterium clone BF_GA22-16 16S ribosomal RNA gene, partial sequence	N/A	77133	100	253	2.99E-127	468
sp538	high exclusive	Bacteria	Planctomycetes	Planctomycetacia	Planctomycetales	Rubinisphaeraceae	SH-PL14	KU676952.1	surface coastal water	Uncultured bacterium clone SEAS_2671 16S ribosomal RNA gene, partial sequence	N/A	77133	100	252	1.07E-126	466
sp538	high exclusive	Bacteria	Planctomycetes	Planctomycetacia	Planctomycetales	Rubinisphaeraceae	SH-PL14	KT975661.1	endolithic community of Mono Island	Uncultured prokaryote clone New.CleanUp.ReferenceOTU114092 16S ribosomal RNA gene, partial sequence	N/A	198431	99.605	253	1.39E-125	462
sp538	high exclusive	Bacteria	Planctomycetes	Planctomycetacia	Planctomycetales	Rubinisphaeraceae	SH-PL14	OW836197.1		uncultured fungus genomic DNA sequence contains ITS1	N/A	175245	98.419	253	1.40E-120	446
sp1032	high exclusive	Bacteria	Proteobacteria	Alphaproteobacteria	Sphingomonadales	Sphingomonadaceae	Erythrobacter	MT449051.1		Erythromicrobium ramosum strain CM_D1_10 16S ribosomal RNA gene, partial sequence	N/A	35811	98.024	253	6.51E-119	440
sp1032	high exclusive	Bacteria	Proteobacteria	Alphaproteobacteria	Sphingomonadales	Sphingomonadaceae	Erythrobacter	MK737662.1		Erythrobacter sp. strain RZ15 16S ribosomal RNA gene, partial sequence	N/A	1042	98.024	253	6.51E-119	440
sp1032	high exclusive	Bacteria	Proteobacteria	Alphaproteobacteria	Sphingomonadales	Sphingomonadaceae	Erythrobacter	CP115966.1	coral reef	Erythrobacteraceae bacterium WH01K chromosome, complete genome	N/A	3019912	98.024	253	6.51E-119	440
sp1032	high exclusive	Bacteria	Proteobacteria	Alphaproteobacteria	Sphingomonadales	Sphingomonadaceae	Erythrobacter	OL440758.1		Qipengyuania citrea strain 17 16S ribosomal RNA gene, partial sequence	N/A	225971	98.024	253	6.51E-119	440
sp1032	high exclusive	Bacteria	Proteobacteria	Alphaproteobacteria	Sphingomonadales	Sphingomonadaceae	Erythrobacter	KC631507.1	marine finfish aquaculture farm sediment	Uncultured bacterium clone YF2_B95 16S ribosomal RNA gene, partial sequence	N/A	77133	98.024	253	6.51E-119	440
sp145	high exclusive	Bacteria	Proteobacteria	Alphaproteobacteria	Rhodobacterales	Rhodobacteraceae	Sulfitobacter	OP835623.1	seawater	Uncultured bacterium clone 515FY926R_3_Pro26 16S ribosomal RNA gene, partial sequence	N/A	77133	100	253	2.99E-127	468
sp145	high exclusive	Bacteria	Proteobacteria	Alphaproteobacteria	Rhodobacterales	Rhodobacteraceae	Sulfitobacter	OP835540.1	seawater	Uncultured bacterium clone 515FY926R_2_Pro25 16S ribosomal RNA gene, partial sequence	N/A	77133	100	253	2.99E-127	468
sp145	high exclusive	Bacteria	Proteobacteria	Alphaproteobacteria	Rhodobacterales	Rhodobacteraceae	Sulfitobacter	OP835228.1	seawater	Uncultured bacterium clone 515F806RB_1_Pro32 16S ribosomal RNA gene, partial sequence	N/A	77133	100	253	2.99E-127	468
sp145	high exclusive	Bacteria	Proteobacteria	Alphaproteobacteria	Rhodobacterales	Rhodobacteraceae	Sulfitobacter	OP819354.1	seawater	Uncultured bacterium clone 341F785R_2_Pro29 16S ribosomal RNA gene, partial sequence	N/A	77133	100	253	2.99E-127	468
sp145	high exclusive	Bacteria	Proteobacteria	Alphaproteobacteria	Rhodobacterales	Rhodobacteraceae	Sulfitobacter	KC993663.1	shorebird feces	Uncultured bacterium clone RTKG15CA11 16S ribosomal RNA gene, partial sequence	N/A	77133	100	253	2.99E-127	468
sp561	high exclusive	Bacteria	Proteobacteria	Gammaproteobacteria	Betaproteobacteriales	Burkholderiaceae	NA	GU451565.1	macroalgal surface	Uncultured bacterium clone OTU234 16S ribosomal RNA gene, partial sequence	N/A	77133	100	253	2.99E-127	468
sp561	high exclusive	Bacteria	Proteobacteria	Gammaproteobacteria	Betaproteobacteriales	Burkholderiaceae	NA	OP714402.1	marine algae	Quisquiliibacterium sp. strain 10D3-22 16S ribosomal RNA gene, partial sequence	N/A	2041019	98.814	253	3.01E-122	451
sp561	high exclusive	Bacteria	Proteobacteria	Gammaproteobacteria	Betaproteobacteriales	Burkholderiaceae	NA	KC631570.1	marine finfish aquaculture farm sediment	Uncultured bacterium clone YC1_B107 16S ribosomal RNA gene, partial sequence	N/A	77133	98.031	254	6.51E-119	440
sp561	high exclusive	Bacteria	Proteobacteria	Gammaproteobacteria	Betaproteobacteriales	Burkholderiaceae	NA	MH728554.1	Arctocephalus gazella	Uncultured beta proteobacterium clone Otu588 16S ribosomal RNA gene, partial sequence	N/A	86027	98.008	251	8.42E-118	436
sp561	high exclusive	Bacteria	Proteobacteria	Gammaproteobacteria	Betaproteobacteriales	Burkholderiaceae	NA	JN133496.1	surface marine sediment	Uncultured bacterium clone 108-13(0cm)km 16S ribosomal RNA gene, partial sequence	N/A	77133	97.233	253	1.41E-115	429
sp402	high exclusive	Bacteria	Proteobacteria	Alphaproteobacteria	Rhodobacterales	Rhodobacteraceae	Loktanella	OR234756.1		Yoonia sp. strain MH1-4 16S ribosomal RNA gene, partial sequence	N/A	2212373	100	253	2.99E-127	468
sp402	high exclusive	Bacteria	Proteobacteria	Alphaproteobacteria	Rhodobacterales	Rhodobacteraceae	Loktanella	OQ000889.1	mud flat	Uncultured Yoonia sp. clone SMU038 16S ribosomal RNA gene, partial sequence	N/A	2212375	100	253	2.99E-127	468
sp402	high exclusive	Bacteria	Proteobacteria	Alphaproteobacteria	Rhodobacterales	Rhodobacteraceae	Loktanella	OQ000888.1	mud flat	Uncultured Yoonia sp. clone SMU037 16S ribosomal RNA gene, partial sequence	N/A	2212375	100	253	2.99E-127	468
sp402	high exclusive	Bacteria	Proteobacteria	Alphaproteobacteria	Rhodobacterales	Rhodobacteraceae	Loktanella	OQ000881.1	mud flat	Uncultured Yoonia sp. clone SMU030 16S ribosomal RNA gene, partial sequence	N/A	2212375	100	253	2.99E-127	468
sp402	high exclusive	Bacteria	Proteobacteria	Alphaproteobacteria	Rhodobacterales	Rhodobacteraceae	Loktanella	OQ000879.1	mud flat	Uncultured Yoonia sp. clone SMU028 16S ribosomal RNA gene, partial sequence	N/A	2212375	100	253	2.99E-127	468
sp484	high exclusive	Bacteria	Proteobacteria	Alphaproteobacteria	Sphingomonadales	Sphingomonadaceae	Sphingorhabdus	LR722778.1	Coastal marine surface water	Sphingorhabdus sp. SW4110 partial 16S rRNA gene, isolate SW_4_110	N/A	2614948	100	253	2.99E-127	468
sp484	high exclusive	Bacteria	Proteobacteria	Alphaproteobacteria	Sphingomonadales	Sphingomonadaceae	Sphingorhabdus	KY282921.1	Southern Korean coastal waters	Uncultured bacterium clone CP_Otu8222 16S ribosomal RNA gene, partial sequence	N/A	77133	100	253	2.99E-127	468
sp484	high exclusive	Bacteria	Proteobacteria	Alphaproteobacteria	Sphingomonadales	Sphingomonadaceae	Sphingorhabdus	KT973340.1	endolithic community of Mono Island	Uncultured prokaryote clone 2929851 16S ribosomal RNA gene, partial sequence	N/A	198431	100	253	2.99E-127	468
sp484	high exclusive	Bacteria	Proteobacteria	Alphaproteobacteria	Sphingomonadales	Sphingomonadaceae	Sphingorhabdus	JX110433.1	Oscarella lobularis	Uncultured bacterium clone Ol_clone20 16S ribosomal RNA gene, partial sequence	N/A	77133	100	253	2.99E-127	468
sp484	high exclusive	Bacteria	Proteobacteria	Alphaproteobacteria	Sphingomonadales	Sphingomonadaceae	Sphingorhabdus	JQ661154.1	soil	Sphingopyxis sp. r5 16S ribosomal RNA gene, partial sequence	N/A	1159435	100	253	2.99E-127	468
sp649	high exclusive	Bacteria	Bacteroidetes	Bacteroidia	Chitinophagales	Saprospiraceae	NA	AY500030.1	marine sediment	Uncultured Bacteroidetes bacterium clone Nubeena344 16S ribosomal RNA gene, partial sequence	N/A	152509	100	253	2.99E-127	468
sp649	high exclusive	Bacteria	Bacteroidetes	Bacteroidia	Chitinophagales	Saprospiraceae	NA	KU676911.1	surface coastal water	Uncultured bacterium clone SEAS_2610 16S ribosomal RNA gene, partial sequence	N/A	77133	100	252	1.07E-126	466
sp649	high exclusive	Bacteria	Bacteroidetes	Bacteroidia	Chitinophagales	Saprospiraceae	NA	KY278343.1	Southern Korean coastal waters	Uncultured bacterium clone CP_Otu3131 16S ribosomal RNA gene, partial sequence	N/A	77133	99.605	253	1.39E-125	462
sp649	high exclusive	Bacteria	Bacteroidetes	Bacteroidia	Chitinophagales	Saprospiraceae	NA	MN890967.1	marine resirculation aquaculture system	Uncultured bacterium clone OTU_965 16S ribosomal RNA gene, partial sequence	N/A	77133	100	250	1.39E-125	462
sp649	high exclusive	Bacteria	Bacteroidetes	Bacteroidia	Chitinophagales	Saprospiraceae	NA	JQ236567.1	Cladocora caespitosa tissue	Uncultured marine bacterium clone T82_13a06 16S ribosomal RNA gene, partial sequence	N/A	56765	99.605	253	1.39E-125	462
sp365	high exclusive	Bacteria	Chloroflexi	Anaerolineae	SBR1031	A4b	NA	GU971310.1	Tethya sp.	Uncultured bacterium clone CFXTet40 16S ribosomal RNA gene, partial sequence	N/A	77133	100	253	2.99E-127	468
sp365	high exclusive	Bacteria	Chloroflexi	Anaerolineae	SBR1031	A4b	NA	KU677409.1		Uncultured bacterium clone SEAS_3505 16S ribosomal RNA gene, partial sequence	N/A	77133	98.81	252	1.08E-121	449
sp365	high exclusive	Bacteria	Chloroflexi	Anaerolineae	SBR1031	A4b	NA	JX983871.1		Uncultured bacterium clone HAMb3_071 16S ribosomal RNA gene, partial sequence	N/A	77133	98.419	253	3.89E-121	448
sp365	high exclusive	Bacteria	Chloroflexi	Anaerolineae	SBR1031	A4b	NA	KP935415.1		Uncultured bacterium clone OTU80426_AL231_5124189 16S ribosomal RNA gene, partial sequence	N/A	77133	98.419	253	1.40E-120	446
sp365	high exclusive	Bacteria	Chloroflexi	Anaerolineae	SBR1031	A4b	NA	MT667961.1		Uncultured bacterium clone denovo840 16S ribosomal RNA gene, partial sequence	N/A	77133	98.024	253	6.51E-119	440
sp785	high exclusive	Bacteria	Proteobacteria	Alphaproteobacteria	Rhodobacterales	Rhodobacteraceae	Tateyamaria	KR077340.1	sea water	Uncultured bacterium clone R16 16S ribosomal RNA gene, partial sequence	N/A	77133	100	253	2.99E-127	468
sp785	high exclusive	Bacteria	Proteobacteria	Alphaproteobacteria	Rhodobacterales	Rhodobacteraceae	Tateyamaria	JF272216.1	biofilms	Uncultured bacterium clone 5S59 16S ribosomal RNA gene, partial sequence	N/A	77133	100	253	2.99E-127	468
sp785	high exclusive	Bacteria	Proteobacteria	Alphaproteobacteria	Rhodobacterales	Rhodobacteraceae	Tateyamaria	MN784310.1	marine sediments	Tateyamaria sp. strain Arc7-150 16S ribosomal RNA gene, partial sequence	N/A	1929288	99.605	253	1.39E-125	462
sp785	high exclusive	Bacteria	Proteobacteria	Alphaproteobacteria	Rhodobacterales	Rhodobacteraceae	Tateyamaria	OP741080.1		Tateyamaria pelophila strain HMG3499 16S ribosomal RNA gene, partial sequence	N/A	328415	99.605	253	1.39E-125	462
sp785	high exclusive	Bacteria	Proteobacteria	Alphaproteobacteria	Rhodobacterales	Rhodobacteraceae	Tateyamaria	ON385916.1	marine sediment	Tateyamaria sp. strain RKEP0168 16S ribosomal RNA gene, partial sequence	N/A	1929288	99.605	253	1.39E-125	462
sp846	high exclusive	Bacteria	Proteobacteria	Alphaproteobacteria	Rhodobacterales	Rhodobacteraceae	NA	JX437937.1	sea water	Rhodobacteraceae bacterium Ma10 16S ribosomal RNA gene, partial sequence	N/A	1231417	98.814	253	3.01E-122	451
sp846	high exclusive	Bacteria	Proteobacteria	Alphaproteobacteria	Rhodobacterales	Rhodobacteraceae	NA	MK493501.1	algal culture	Jannaschia sp. strain A01A-347 16S ribosomal RNA gene, partial sequence	N/A	1966345	98.419	253	1.40E-120	446
sp846	high exclusive	Bacteria	Proteobacteria	Alphaproteobacteria	Rhodobacterales	Rhodobacteraceae	NA	NR_181784.1	marine dinoflagellate Ceratoperidinium margalefii	Gymnodinialimonas ceratoperidinii strain J12C1-MA-4 16S ribosomal RNA, partial sequence	N/A	2856823	98.419	253	1.40E-120	446
sp846	high exclusive	Bacteria	Proteobacteria	Alphaproteobacteria	Rhodobacterales	Rhodobacteraceae	NA	CP079194.1	marine dinoflagellate Ceratoperidinium margalefii	Gymnodinialimonas ceratoperidinii strain J12C1-MA-4 chromosome, complete genome	N/A	2856823	98.419	253	1.40E-120	446
sp846	high exclusive	Bacteria	Proteobacteria	Alphaproteobacteria	Rhodobacterales	Rhodobacteraceae	NA	MZ457320.1	marine dinoflagellate Ceratoperidinium margalefii	Gymnodinialimonas ceratoperidinii strain J12C1-MA-4 16S ribosomal RNA gene, partial sequence	N/A	2856823	98.419	253	1.40E-120	446
sp831	high exclusive	Bacteria	Proteobacteria	Alphaproteobacteria	Rhodobacterales	Rhodobacteraceae	Sulfitobacter	LR722701.1	Coastal marine surface water	Sulfitobacter sp. SW499 partial 16S rRNA gene, isolate SW_4_99	N/A	2614898	100	253	2.99E-127	468
sp831	high exclusive	Bacteria	Proteobacteria	Alphaproteobacteria	Rhodobacterales	Rhodobacteraceae	Sulfitobacter	MK176042.1	Astrangia poculata	Uncultured bacterium clone FW1B8_P4_B07 16S ribosomal RNA gene, partial sequence	N/A	77133	100	253	2.99E-127	468
sp831	high exclusive	Bacteria	Proteobacteria	Alphaproteobacteria	Rhodobacterales	Rhodobacteraceae	Sulfitobacter	KU648043.1	Ascidiella aspersa	Uncultured bacterium clone AA-16_12604663 16S ribosomal RNA gene, partial sequence	N/A	77133	100	253	2.99E-127	468
sp831	high exclusive	Bacteria	Proteobacteria	Alphaproteobacteria	Rhodobacterales	Rhodobacteraceae	Sulfitobacter	OM317513.1	seawater	Uncultured Sulfitobacter sp. clone AHE2863 16S ribosomal RNA gene, partial sequence	N/A	191468	100	253	2.99E-127	468
sp831	high exclusive	Bacteria	Proteobacteria	Alphaproteobacteria	Rhodobacterales	Rhodobacteraceae	Sulfitobacter	OM316943.1	seawater	Uncultured Sulfitobacter sp. clone AHE2156 16S ribosomal RNA gene, partial sequence	N/A	191468	100	253	2.99E-127	468
sp790	high exclusive	Bacteria	Actinobacteria	Acidimicrobiia	Microtrichales	Microtrichaceae	NA	KJ851495.1	Bohai Sea	Uncultured actinobacterium clone Shb-H4 16S ribosomal RNA gene, partial sequence	N/A	152507	99.606	254	3.88E-126	464
sp790	high exclusive	Bacteria	Actinobacteria	Acidimicrobiia	Microtrichales	Microtrichaceae	NA	KT973668.1	endolithic community of Mono Island	Uncultured prokaryote clone 4310735 16S ribosomal RNA gene, partial sequence	N/A	198431	99.213	254	1.81E-124	459
sp790	high exclusive	Bacteria	Actinobacteria	Acidimicrobiia	Microtrichales	Microtrichaceae	NA	KJ851490.1	Bohai Sea	Uncultured actinobacterium clone Shb-H2-34 16S ribosomal RNA gene, partial sequence	N/A	152507	99.213	254	1.81E-124	459
sp790	high exclusive	Bacteria	Actinobacteria	Acidimicrobiia	Microtrichales	Microtrichaceae	NA	KP305525.1	Porites lutea	Uncultured bacterium clone 11156 16S ribosomal RNA gene, partial sequence	N/A	77133	98.819	254	8.40E-123	453
sp790	high exclusive	Bacteria	Actinobacteria	Acidimicrobiia	Microtrichales	Microtrichaceae	NA	KP305490.1	Porites lutea	Uncultured bacterium clone 11114 16S ribosomal RNA gene, partial sequence	N/A	77133	98.819	254	8.40E-123	453
sp665	high exclusive	Bacteria	Proteobacteria	Gammaproteobacteria	Cellvibrionales	Halieaceae	Halioglobus	MF615104.1	microplastics biofilm	Uncultured Haliea sp. clone 2 16S ribosomal RNA gene, partial sequence	N/A	622616	99.605	253	1.39E-125	462
sp665	high exclusive	Bacteria	Proteobacteria	Gammaproteobacteria	Cellvibrionales	Halieaceae	Halioglobus	KT017261.1	heavy metal contaminated soil	Uncultured prokaryote clone OTU_4093 16S ribosomal RNA gene, partial sequence	N/A	198431	99.209	253	6.47E-124	457
sp665	high exclusive	Bacteria	Proteobacteria	Gammaproteobacteria	Cellvibrionales	Halieaceae	Halioglobus	KC238328.1	pre-treatment system of seawater	Uncultured bacterium clone BF_A11-01 16S ribosomal RNA gene, partial sequence	N/A	77133	99.209	253	6.47E-124	457
sp665	high exclusive	Bacteria	Proteobacteria	Gammaproteobacteria	Cellvibrionales	Halieaceae	Halioglobus	JF774715.1	marine sediments microcosms	Uncultured bacterium clone B8 NEREIS-BAL T270d 16S ribosomal RNA gene, partial sequence	N/A	77133	99.209	253	6.47E-124	457
sp665	high exclusive	Bacteria	Proteobacteria	Gammaproteobacteria	Cellvibrionales	Halieaceae	Halioglobus	JF774714.1	marine sediments microcosms	Uncultured bacterium clone B9 NEREIS-BAL T270d 16S ribosomal RNA gene, partial sequence	N/A	77133	99.209	253	6.47E-124	457
sp405	high exclusive	Bacteria	Bacteroidetes	Bacteroidia	Chitinophagales	Saprospiraceae	Phaeodactylibacter	KC358040.1	large-discharge carbonate springs	Uncultured bacterium clone FAIR_SPR_06F 16S ribosomal RNA gene, partial sequence	N/A	77133	94.466	253	6.65E-104	390
sp405	high exclusive	Bacteria	Bacteroidetes	Bacteroidia	Chitinophagales	Saprospiraceae	Phaeodactylibacter	KC357996.1	large-discharge carbonate springs	Uncultured bacterium clone CRYS_SPR_10E 16S ribosomal RNA gene, partial sequence	N/A	77133	94.466	253	6.65E-104	390
sp405	high exclusive	Bacteria	Bacteroidetes	Bacteroidia	Chitinophagales	Saprospiraceae	Phaeodactylibacter	KC508703.1	seawater	Uncultured bacterium clone wat-5 16S ribosomal RNA gene, partial sequence	N/A	77133	94.071	253	3.09E-102	385
sp405	high exclusive	Bacteria	Bacteroidetes	Bacteroidia	Chitinophagales	Saprospiraceae	Phaeodactylibacter	JF828733.1	waste water	Uncultured bacterium clone 14 16S ribosomal RNA gene, partial sequence	N/A	77133	94.071	253	3.09E-102	385
sp405	high exclusive	Bacteria	Bacteroidetes	Bacteroidia	Chitinophagales	Saprospiraceae	Phaeodactylibacter	MH465898.1		Uncultured bacterium clone OTU226 16S ribosomal RNA gene, partial sequence	N/A	77133	94	250	1.44E-100	379
sp590	high exclusive	Bacteria	Planctomycetes	NA	NA	NA	NA	OW750531.1	desert soil	uncultured planctomycete DNA containing 16S-23S intergenic spacer region, clone 43	N/A	120965	96.443	253	3.05E-112	418
sp590	high exclusive	Bacteria	Planctomycetes	NA	NA	NA	NA	OW750536.1	desert soil	uncultured planctomycete DNA containing 16S-23S intergenic spacer region, clone 43	N/A	120965	91.7	253	3.14E-92	351
sp590	high exclusive	Bacteria	Planctomycetes	NA	NA	NA	NA	GU326449.1	reverse osmosis membrane from a desalination plant	Uncultured marine bacterium clone SiDJun08M157 16S ribosomal RNA gene, partial sequence	N/A	56765	91.7	253	1.13E-91	350
sp590	high exclusive	Bacteria	Planctomycetes	NA	NA	NA	NA	KY281816.1	Southern Korean coastal waters	Uncultured bacterium clone CP_Otu6990 16S ribosomal RNA gene, partial sequence	N/A	77133	91.339	254	1.46E-90	346
sp590	high exclusive	Bacteria	Planctomycetes	NA	NA	NA	NA	GU326526.1	reverse osmosis membrane from a desalination plant	Uncultured marine bacterium clone SiDJun08M55 16S ribosomal RNA gene, partial sequence	N/A	56765	91.304	253	1.46E-90	346
sp587	high exclusive	Bacteria	Actinobacteria	Acidimicrobiia	Microtrichales	Microtrichaceae	NA	KU677776.1	surface coastal water	Uncultured bacterium clone SEAS_5028 16S ribosomal RNA gene, partial sequence	N/A	77133	99.209	253	6.50E-124	457
sp587	high exclusive	Bacteria	Actinobacteria	Acidimicrobiia	Microtrichales	Microtrichaceae	NA	GQ144872.1	Hymeniacidon perleve	Uncultured actinobacterium clone s-127 16S ribosomal RNA gene, partial sequence	N/A	152507	99.209	253	6.50E-124	457
sp587	high exclusive	Bacteria	Actinobacteria	Acidimicrobiia	Microtrichales	Microtrichaceae	NA	JQ236062.1		Uncultured marine bacterium clone S82_45a12 16S ribosomal RNA gene, partial sequence	N/A	56765	98.819	254	8.40E-123	453
sp587	high exclusive	Bacteria	Actinobacteria	Acidimicrobiia	Microtrichales	Microtrichaceae	NA	DQ395432.1		Uncultured organism clone ctg_CGOAA85 16S ribosomal RNA gene, partial sequence	N/A	155900	98.819	254	3.02E-122	451
sp587	high exclusive	Bacteria	Actinobacteria	Acidimicrobiia	Microtrichales	Microtrichaceae	NA	MG022628.1		Uncultured bacterium clone E51A4 16S ribosomal RNA gene, partial sequence	N/A	77133	98.425	254	3.91E-121	448
sp745	high exclusive	Bacteria	Nitrospinae	Nitrospinia	Nitrospinales	Nitrospinaceae	Nitrospina	KF973056.1	shrimp pond	Uncultured bacterium clone D11-27 16S ribosomal RNA gene, partial sequence	N/A	77133	99.605	253	1.39E-125	462
sp745	high exclusive	Bacteria	Nitrospinae	Nitrospinia	Nitrospinales	Nitrospinaceae	Nitrospina	HQ327032.1	reverse osmosis membrane feedwater from a pilot desalination plant after pre-treatment	Uncultured bacterium clone MedPSep07DMF50 16S ribosomal RNA gene, partial sequence	N/A	77133	99.605	253	1.39E-125	462
sp745	high exclusive	Bacteria	Nitrospinae	Nitrospinia	Nitrospinales	Nitrospinaceae	Nitrospina	MK175543.1	Astrangia poculata	Uncultured bacterium clone FW1W4_P4_A11 16S ribosomal RNA gene, partial sequence	N/A	77133	98.814	253	3.01E-122	451
sp745	high exclusive	Bacteria	Nitrospinae	Nitrospinia	Nitrospinales	Nitrospinaceae	Nitrospina	LC139453.1	deep-sea sediment	Uncultured bacterium gene for 16S rRNA, partial sequence, clone: SdDi18_93	N/A	77133	98.814	253	3.01E-122	451
sp745	high exclusive	Bacteria	Nitrospinae	Nitrospinia	Nitrospinales	Nitrospinaceae	Nitrospina	EU236362.1	Haliclona cf. Gellius sp.	Uncultured bacterium clone Hg91D6 16S ribosomal RNA gene, partial sequence	N/A	77133	98.814	253	3.01E-122	451
sp496	high exclusive	Bacteria	Proteobacteria	Alphaproteobacteria	Rhodobacterales	Rhodobacteraceae	Litoreibacter	CP117819.1	marine surface water	Lentibacter algarum strain SH36 chromosome, complete genome	N/A	576131	100	253	2.99E-127	468
sp496	high exclusive	Bacteria	Proteobacteria	Alphaproteobacteria	Rhodobacterales	Rhodobacteraceae	Litoreibacter	LC768784.1	seawater	Phaeobacter sp. F7CS3 gene for 16S rRNA, partial sequence	N/A	1902409	100	253	2.99E-127	468
sp496	high exclusive	Bacteria	Proteobacteria	Alphaproteobacteria	Rhodobacterales	Rhodobacteraceae	Litoreibacter	LC768782.1	seawater	Phaeobacter sp. F7CS1 gene for 16S rRNA, partial sequence	N/A	1902409	100	253	2.99E-127	468
sp496	high exclusive	Bacteria	Proteobacteria	Alphaproteobacteria	Rhodobacterales	Rhodobacteraceae	Litoreibacter	LC768774.1	seawater	Phaeobacter sp. F0CS4 gene for 16S rRNA, partial sequence	N/A	1902409	100	253	2.99E-127	468
sp496	high exclusive	Bacteria	Proteobacteria	Alphaproteobacteria	Rhodobacterales	Rhodobacteraceae	Litoreibacter	NR_179345.1	seawater	Litoreibacter roseus strain K6 16S ribosomal RNA, partial sequence	N/A	2601869	100	253	2.99E-127	468
sp212	high exclusive	Bacteria	Proteobacteria	Alphaproteobacteria	NA	NA	NA	MK175915.1	Astrangia poculata	Uncultured bacterium clone FW1W8_P4_G01 16S ribosomal RNA gene, partial sequence	N/A	77133	100	253	2.99E-127	468
sp212	high exclusive	Bacteria	Proteobacteria	Alphaproteobacteria	NA	NA	NA	KY277346.1	Southern Korean coastal waters	Uncultured bacterium clone CP_Otu2035 16S ribosomal RNA gene, partial sequence	N/A	77133	100	253	2.99E-127	468
sp212	high exclusive	Bacteria	Proteobacteria	Alphaproteobacteria	NA	NA	NA	Z88575.2	Halichondria panicea	Unidentified bacterium DNA for 16S rRNA (isolate HOS14)	N/A	77133	99.605	253	5.00E-125	460
sp212	high exclusive	Bacteria	Proteobacteria	Alphaproteobacteria	NA	NA	NA	KT980048.1		Uncultured prokaryote clone New.CleanUp.ReferenceOTU337630 16S ribosomal RNA gene, partial sequence	N/A	198431	98.814	253	3.01E-122	451
sp212	high exclusive	Bacteria	Proteobacteria	Alphaproteobacteria	NA	NA	NA	AB178095.2		Uncultured alpha proteobacterium gene for 16S rRNA, partial sequence, clone: KBHC-26	N/A	91750	98.814	253	3.01E-122	451
sp682	high exclusive	Bacteria	Proteobacteria	Alphaproteobacteria	Rhodobacterales	Rhodobacteraceae	NA	KU170453.1	Montastraea cavernosa mucus	Uncultured marine bacterium clone L4-38 16S ribosomal RNA gene, partial sequence	N/A	56765	100	253	2.99E-127	468
sp682	high exclusive	Bacteria	Proteobacteria	Alphaproteobacteria	Rhodobacterales	Rhodobacteraceae	NA	KU170418.1	Montastraea cavernosa mucus	Uncultured marine bacterium clone L3-42 16S ribosomal RNA gene, partial sequence	N/A	56765	100	253	2.99E-127	468
sp682	high exclusive	Bacteria	Proteobacteria	Alphaproteobacteria	Rhodobacterales	Rhodobacteraceae	NA	HM032408.1	Trichodesmium thiebautii	Uncultured bacterium clone H94A_099 16S ribosomal RNA gene, partial sequence	N/A	77133	100	253	2.99E-127	468
sp682	high exclusive	Bacteria	Proteobacteria	Alphaproteobacteria	Rhodobacterales	Rhodobacteraceae	NA	MT668396.1		Uncultured bacterium clone denovo2172 16S ribosomal RNA gene, partial sequence	N/A	77133	100	253	2.99E-127	468
sp682	high exclusive	Bacteria	Proteobacteria	Alphaproteobacteria	Rhodobacterales	Rhodobacteraceae	NA	EU236329.1	Haliclona cf. Gellius sp.	Uncultured bacterium clone Hg5a1F11 16S ribosomal RNA gene, partial sequence	N/A	77133	100	253	2.99E-127	468
sp391	high exclusive	Bacteria	Proteobacteria	Gammaproteobacteria	UBA10353_marine_group	NA	NA	KT973075.1	endolithic community of Mono Island	Uncultured prokaryote clone 207297 16S ribosomal RNA gene, partial sequence	N/A	198431	100	253	2.99E-127	468
sp391	high exclusive	Bacteria	Proteobacteria	Gammaproteobacteria	UBA10353_marine_group	NA	NA	KY277637.1	Southern Korean coastal waters	Uncultured bacterium clone CP_Otu2362 16S ribosomal RNA gene, partial sequence	N/A	77133	99.605	253	1.39E-125	462
sp391	high exclusive	Bacteria	Proteobacteria	Gammaproteobacteria	UBA10353_marine_group	NA	NA	KT976677.1	endolithic community of Mono Island	Uncultured prokaryote clone New.CleanUp.ReferenceOTU169902 16S ribosomal RNA gene, partial sequence	N/A	198431	99.605	253	1.39E-125	462
sp391	high exclusive	Bacteria	Proteobacteria	Gammaproteobacteria	UBA10353_marine_group	NA	NA	OW761425.1	desert soil	uncultured Gammaproteobacteria bacterium DNA containing 16S-23S intergenic spacer region, clone 43	N/A	86473	99.605	253	1.39E-125	462
sp391	high exclusive	Bacteria	Proteobacteria	Gammaproteobacteria	UBA10353_marine_group	NA	NA	OW538270.1	desert soil	uncultured Gammaproteobacteria bacterium DNA containing 16S-23S intergenic spacer region, clone 43	N/A	86473	99.605	253	1.39E-125	462
sp504	high exclusive	Bacteria	Nitrospinae	Nitrospinia	Nitrospinales	Nitrospinaceae	Nitrospina	JN903962.1	marine aquaculture nitrification biofilter	Uncultured bacterium clone M3-169_Nspn 16S ribosomal RNA gene, partial sequence	N/A	77133	98.814	253	3.01E-122	451
sp504	high exclusive	Bacteria	Nitrospinae	Nitrospinia	Nitrospinales	Nitrospinaceae	Nitrospina	KC706458.1	North Sea nitrifier enrichment culture	Nitrospina sp. enrichment culture clone Cb12 16S ribosomal RNA gene, complete sequence	N/A	1307961	98.814	253	3.01E-122	451
sp504	high exclusive	Bacteria	Nitrospinae	Nitrospinia	Nitrospinales	Nitrospinaceae	Nitrospina	MW136692.1	activated sludge	Uncultured Nitrospira sp. clone mass5 16S ribosomal RNA gene, partial sequence	N/A	157176	96.838	253	6.56E-114	424
sp504	high exclusive	Bacteria	Nitrospinae	Nitrospinia	Nitrospinales	Nitrospinaceae	Nitrospina	CP048685.1	nitrite oxidizing enrichment from marine coastal surface sediments	MAG: Candidatus Nitronauta litoralis isolate EB chromosome, complete genome	N/A	2705533	95.652	253	6.60E-109	407
sp504	high exclusive	Bacteria	Nitrospinae	Nitrospinia	Nitrospinales	Nitrospinaceae	Nitrospina	FJ752901.1	gallery sediment from Nereis	Uncultured delta proteobacterium clone NdGal161 16S ribosomal RNA gene, partial sequence	N/A	34034	95.652	253	6.60E-109	407
sp330	high exclusive	Bacteria	Proteobacteria	Gammaproteobacteria	Thiohalorhabdales	Thiohalorhabdaceae	NA	KY276244.1	Southern Korean coastal waters	Uncultured bacterium clone CP_Otu806 16S ribosomal RNA gene, partial sequence	N/A	77133	100	253	2.99E-127	468
sp330	high exclusive	Bacteria	Proteobacteria	Gammaproteobacteria	Thiohalorhabdales	Thiohalorhabdaceae	NA	JQ236346.1	Cladocora caespitosa	Uncultured marine bacterium clone T82_01d02 16S ribosomal RNA gene, partial sequence	N/A	56765	100	253	2.99E-127	468
sp330	high exclusive	Bacteria	Proteobacteria	Gammaproteobacteria	Thiohalorhabdales	Thiohalorhabdaceae	NA	FJ545474.1	North Yellow Sea sediment	Uncultured bacterium clone S1-45 16S ribosomal RNA gene, partial sequence	N/A	77133	100	253	2.99E-127	468
sp330	high exclusive	Bacteria	Proteobacteria	Gammaproteobacteria	Thiohalorhabdales	Thiohalorhabdaceae	NA	MK175836.1	Astrangia poculata	Uncultured bacterium clone FW1B8_P3_F08 16S ribosomal RNA gene, partial sequence	N/A	77133	99.605	253	1.39E-125	462
sp330	high exclusive	Bacteria	Proteobacteria	Gammaproteobacteria	Thiohalorhabdales	Thiohalorhabdaceae	NA	GU369930.1	substrate in the aphotic zone at a shallow hydrothermal vent region	Uncultured gamma proteobacterium clone V1B07b134 16S ribosomal RNA gene, partial sequence	N/A	86473	99.605	253	1.39E-125	462
sp346	high exclusive	Bacteria	Nitrospirae	Nitrospira	Nitrospirales	Nitrospiraceae	Nitrospira	KC925815.1	sediments	Uncultured bacterium clone 16S_O6_73 16S ribosomal RNA gene, partial sequence	N/A	77133	100	253	2.99E-127	468
sp346	high exclusive	Bacteria	Nitrospirae	Nitrospira	Nitrospirales	Nitrospiraceae	Nitrospira	JF514253.1	sea	Uncultured bacterium clone LX 65 16S ribosomal RNA gene, partial sequence	N/A	77133	100	253	2.99E-127	468
sp346	high exclusive	Bacteria	Nitrospirae	Nitrospira	Nitrospirales	Nitrospiraceae	Nitrospira	KT973874.1	endolithic community of Mono Island	Uncultured prokaryote clone 4396976 16S ribosomal RNA gene, partial sequence	N/A	198431	99.209	253	6.47E-124	457
sp346	high exclusive	Bacteria	Nitrospirae	Nitrospira	Nitrospirales	Nitrospiraceae	Nitrospira	KU243293.1	scleractinian coral	Uncultured bacterium clone F12_1 16S ribosomal RNA gene, partial sequence	N/A	77133	99.209	253	6.47E-124	457
sp346	high exclusive	Bacteria	Nitrospirae	Nitrospira	Nitrospirales	Nitrospiraceae	Nitrospira	KR086684.1	layer sediments from the East China sea	Uncultured bacterium clone DH214B15 16S ribosomal RNA gene, partial sequence	N/A	77133	99.209	253	6.47E-124	457
sp516	high exclusive	Bacteria	Proteobacteria	Deltaproteobacteria	Myxococcales	Eel-36e1D6	NA	KU337748.1	soil	Uncultured bacterium clone OTU_20274 16S ribosomal RNA gene, partial sequence	N/A	77133	99.605	253	1.39E-125	462
sp516	high exclusive	Bacteria	Proteobacteria	Deltaproteobacteria	Myxococcales	Eel-36e1D6	NA	OW751970.1	desert soil	uncultured Myxococcales bacterium DNA containing 16S-23S intergenic spacer region, clone 43	N/A	253830	99.605	253	1.39E-125	462
sp516	high exclusive	Bacteria	Proteobacteria	Deltaproteobacteria	Myxococcales	Eel-36e1D6	NA	FJ938631.1	deep-sea sediment	Uncultured bacterium clone PC-C37 16S ribosomal RNA gene, partial sequence	N/A	77133	99.605	253	1.39E-125	462
sp516	high exclusive	Bacteria	Proteobacteria	Deltaproteobacteria	Myxococcales	Eel-36e1D6	NA	KT980066.1	endolithic community of Mono Island	Uncultured prokaryote clone New.CleanUp.ReferenceOTU338701 16S ribosomal RNA gene, partial sequence	N/A	198431	99.209	253	6.47E-124	457
sp516	high exclusive	Bacteria	Proteobacteria	Deltaproteobacteria	Myxococcales	Eel-36e1D6	NA	KT975364.1	endolithic community of Mono Island	Uncultured prokaryote clone New.ReferenceOTU940 16S ribosomal RNA gene, partial sequence	N/A	198431	99.209	253	6.47E-124	457
sp525	high exclusive	Bacteria	Acidobacteria	Thermoanaerobaculia	Thermoanaerobaculales	Thermoanaerobaculaceae	Subgroup_10	KT978546.1	endolithic community of Mono Island	Uncultured prokaryote clone New.CleanUp.ReferenceOTU259937 16S ribosomal RNA gene, partial sequence	N/A	198431	97.628	253	3.03E-117	435
sp525	high exclusive	Bacteria	Acidobacteria	Thermoanaerobaculia	Thermoanaerobaculales	Thermoanaerobaculaceae	Subgroup_10	JX193419.1	intertidal surface sediment	Uncultured bacterium clone Q10924 16S ribosomal RNA gene, partial sequence	N/A	77133	97.233	253	1.41E-115	429
sp525	high exclusive	Bacteria	Acidobacteria	Thermoanaerobaculia	Thermoanaerobaculales	Thermoanaerobaculaceae	Subgroup_10	MG637635.1	Aarhus Bay Site M5, 1-50 cm depth	Uncultured prokaryote clone OTU185 16S ribosomal RNA gene, partial sequence	N/A	198431	96.047	253	1.42E-110	412
sp525	high exclusive	Bacteria	Acidobacteria	Thermoanaerobaculia	Thermoanaerobaculales	Thermoanaerobaculaceae	Subgroup_10	KX097128.1	deep-sea sediment	Uncultured bacterium clone S5-1_64 16S ribosomal RNA gene, partial sequence	N/A	77133	96.047	253	1.42E-110	412
sp525	high exclusive	Bacteria	Acidobacteria	Thermoanaerobaculia	Thermoanaerobaculales	Thermoanaerobaculaceae	Subgroup_10	LC087229.1	Water above the Japan Trench	Uncultured Acidobacteria bacterium gene for 16S rRNA, partial sequence, clone: JT_st2_2250m_05	N/A	171953	96.047	253	1.42E-110	412
sp526	high exclusive	Bacteria	Planctomycetes	OM190	NA	NA	NA	KC570171.1	biocathode of microbial solar cell	Marine bacterium enrichment culture clone M09-G5-S7 16S ribosomal RNA gene, partial sequence	N/A	1339917	96.825	252	2.36E-113	422
sp526	high exclusive	Bacteria	Planctomycetes	OM190	NA	NA	NA	KC018141.1	soil sample from the Yellow River	Uncultured Actinobacteridae bacterium clone DY40-82 16S ribosomal RNA gene, partial sequence	N/A	197512	96.825	252	2.36E-113	422
sp526	high exclusive	Bacteria	Planctomycetes	OM190	NA	NA	NA	OW762300.1	desert soil	uncultured planctomycete DNA containing 16S-23S intergenic spacer region, clone 43	N/A	120965	96.429	252	1.10E-111	416
sp526	high exclusive	Bacteria	Planctomycetes	OM190	NA	NA	NA	KC570129.1	biocathode of microbial solar cell	Marine bacterium enrichment culture clone K01-F1-S7 16S ribosomal RNA gene, partial sequence	N/A	1339867	96.429	252	1.10E-111	416
sp526	high exclusive	Bacteria	Planctomycetes	OM190	NA	NA	NA	KT980187.1	endolithic community of Mono Island	Uncultured prokaryote clone New.CleanUp.ReferenceOTU345377 16S ribosomal RNA gene, partial sequence	N/A	198431	96.063	254	1.42E-110	412
sp244	high exclusive	Bacteria	Proteobacteria	Alphaproteobacteria	Rhizobiales	Hyphomicrobiaceae	Filomicrobium	KT973895.1	endolithic community of Mono Island	Uncultured prokaryote clone 4403486 16S ribosomal RNA gene, partial sequence	N/A	198431	100	253	2.99E-127	468
sp244	high exclusive	Bacteria	Proteobacteria	Alphaproteobacteria	Rhizobiales	Hyphomicrobiaceae	Filomicrobium	KM051587.1	North Pond borehole 395A, 173 mbsf	Uncultured bacterium clone C21-C04-173 16S ribosomal RNA gene, partial sequence	N/A	77133	100	253	2.99E-127	468
sp244	high exclusive	Bacteria	Proteobacteria	Alphaproteobacteria	Rhizobiales	Hyphomicrobiaceae	Filomicrobium	KP016393.1	surface layer sediment from Jiaojiang estuary	Uncultured Hyphomicrobiaceae bacterium clone C4_7 16S ribosomal RNA gene, partial sequence	N/A	218023	100	253	2.99E-127	468
sp244	high exclusive	Bacteria	Proteobacteria	Alphaproteobacteria	Rhizobiales	Hyphomicrobiaceae	Filomicrobium	KF177359.1	sunken pine wood	Uncultured alpha proteobacterium clone Pine_Wood_94 16S ribosomal RNA gene, partial sequence	N/A	91750	100	253	2.99E-127	468
sp244	high exclusive	Bacteria	Proteobacteria	Alphaproteobacteria	Rhizobiales	Hyphomicrobiaceae	Filomicrobium	MT667716.1	seawater	Uncultured bacterium clone denovo349 16S ribosomal RNA gene, partial sequence	N/A	77133	100	253	2.99E-127	468
sp520	high exclusive	Bacteria	Chloroflexi	Anaerolineae	SBR1031	A4b	NA	KY278127.1	Southern Korean coastal waters	Uncultured bacterium clone CP_Otu2899 16S ribosomal RNA gene, partial sequence	N/A	77133	99.209	253	6.47E-124	457
sp520	high exclusive	Bacteria	Chloroflexi	Anaerolineae	SBR1031	A4b	NA	GQ274168.1	heat exchange system	Uncultured Chloroflexi bacterium clone 43D24 16S ribosomal RNA gene, partial sequence	N/A	166587	99.209	253	6.47E-124	457
sp520	high exclusive	Bacteria	Chloroflexi	Anaerolineae	SBR1031	A4b	NA	KU676304.1	surface coastal water	Uncultured bacterium clone SEAS_1786 16S ribosomal RNA gene, partial sequence	N/A	77133	98.81	252	1.08E-121	449
sp520	high exclusive	Bacteria	Chloroflexi	Anaerolineae	SBR1031	A4b	NA	OW751737.1	desert soil	uncultured Anaerolineae bacterium DNA containing 16S-23S intergenic spacer region, clone 43	N/A	452435	98.419	253	1.40E-120	446
sp520	high exclusive	Bacteria	Chloroflexi	Anaerolineae	SBR1031	A4b	NA	JQ800841.1	soil	Uncultured bacterium clone BJGMM-1s-438 16S ribosomal RNA gene, partial sequence	N/A	77133	98.419	253	1.40E-120	446
sp437	high exclusive	Bacteria	Proteobacteria	Alphaproteobacteria	Rhodobacterales	Rhodobacteraceae	Maribius	LR722735.1	Coastal marine surface water	Palleronia sp. HaHa781 partial 16S rRNA gene, isolate HaHa_7_81	N/A	2614921	100	253	2.99E-127	468
sp437	high exclusive	Bacteria	Proteobacteria	Alphaproteobacteria	Rhodobacterales	Rhodobacteraceae	Maribius	NR_165027.1	tidal flat sediment	Paenimaribius caenipelagi strain JBTF-M29 16S ribosomal RNA, partial sequence	N/A	2489174	100	253	2.99E-127	468
sp437	high exclusive	Bacteria	Proteobacteria	Alphaproteobacteria	Rhodobacterales	Rhodobacteraceae	Maribius	MK356399.1	seawater	Paracoccaceae bacterium strain CCMM004 16S ribosomal RNA gene, partial sequence	N/A	1904441	100	253	2.99E-127	468
sp437	high exclusive	Bacteria	Proteobacteria	Alphaproteobacteria	Rhodobacterales	Rhodobacteraceae	Maribius	MW559544.1	oyster intestine	Jannaschia sp. strain Os4 16S ribosomal RNA gene, partial sequence	N/A	1966345	100	253	2.99E-127	468
sp437	high exclusive	Bacteria	Proteobacteria	Alphaproteobacteria	Rhodobacterales	Rhodobacteraceae	Maribius	MT775163.1	sea water	Uncultured bacterium clone OTU_446 16S ribosomal RNA gene, partial sequence	N/A	77133	100	253	2.99E-127	468
sp278	high exclusive	Bacteria	Actinobacteria	Acidimicrobiia	Microtrichales	Microtrichaceae	NA	JQ236062.1	Cladocora caespitosa	Uncultured marine bacterium clone S82_45a12 16S ribosomal RNA gene, partial sequence	N/A	56765	100	254	8.34E-128	470
sp278	high exclusive	Bacteria	Actinobacteria	Acidimicrobiia	Microtrichales	Microtrichaceae	NA	MG022628.1	Haliotis rufescens	Uncultured bacterium clone E51A4 16S ribosomal RNA gene, partial sequence	N/A	77133	99.606	254	3.88E-126	464
sp278	high exclusive	Bacteria	Actinobacteria	Acidimicrobiia	Microtrichales	Microtrichaceae	NA	KF616642.1	Hydrate Ridge, OR	Uncultured bacterium clone LMC-3604-L3A7 16S ribosomal RNA gene, partial sequence	N/A	77133	99.606	254	3.88E-126	464
sp278	high exclusive	Bacteria	Actinobacteria	Acidimicrobiia	Microtrichales	Microtrichaceae	NA	KF616635.1	Hydrate Ridge, OR	Uncultured bacterium clone LMC-3604-L2H1 16S ribosomal RNA gene, partial sequence	N/A	77133	99.606	254	3.88E-126	464
sp278	high exclusive	Bacteria	Actinobacteria	Acidimicrobiia	Microtrichales	Microtrichaceae	NA	GQ144872.1	Hymeniacidon perleve	Uncultured actinobacterium clone s-127 16S ribosomal RNA gene, partial sequence	N/A	152507	99.605	253	1.40E-125	462
sp152	high exclusive	Archaea	Thaumarchaeota	Nitrososphaeria	Nitrosopumilales	Nitrosopumilaceae	Candidatus_Nitrosopumilus	KJ882214.1	Brine-seawater interface	Uncultured archaeon clone Ni_16SA_15 16S ribosomal RNA gene, partial sequence	N/A	115547	100	253	2.99E-127	468
sp152	high exclusive	Archaea	Thaumarchaeota	Nitrososphaeria	Nitrosopumilales	Nitrosopumilaceae	Candidatus_Nitrosopumilus	KF176659.1	Tethya aurantia	Uncultured thaumarchaeote clone SB10_G12 16S ribosomal RNA gene, partial sequence	N/A	651141	100	253	2.99E-127	468
sp152	high exclusive	Archaea	Thaumarchaeota	Nitrososphaeria	Nitrosopumilales	Nitrosopumilaceae	Candidatus_Nitrosopumilus	KF186145.1		Uncultured crenarchaeote clone JA2-B4 16S ribosomal RNA gene, partial sequence	N/A	29281	100	253	2.99E-127	468
sp152	high exclusive	Archaea	Thaumarchaeota	Nitrososphaeria	Nitrosopumilales	Nitrosopumilaceae	Candidatus_Nitrosopumilus	DQ521762.1		Uncultured archaeon clone SURF-GC205-Arc12 16S ribosomal RNA gene, partial sequence	N/A	115547	100	253	2.99E-127	468
sp152	high exclusive	Archaea	Thaumarchaeota	Nitrososphaeria	Nitrosopumilales	Nitrosopumilaceae	Candidatus_Nitrosopumilus	NR_177358.1		Nitrosopumilus zosterae strain NM25 16S ribosomal RNA, partial sequence	N/A	718286	99.605	253	1.39E-125	462
sp452	high exclusive	Bacteria	Proteobacteria	Gammaproteobacteria	NA	NA	NA	DQ640721.1	activated sludge	Uncultured gamma proteobacterium clone Skagen117 16S ribosomal RNA gene, partial sequence	N/A	86473	97.628	253	3.03E-117	435
sp452	high exclusive	Bacteria	Proteobacteria	Gammaproteobacteria	NA	NA	NA	FN646753.1	Hippocampus guttulatus	Uncultured gamma proteobacterium 16S rRNA gene, clone HG339	N/A	86473	97.233	253	1.41E-115	429
sp452	high exclusive	Bacteria	Proteobacteria	Gammaproteobacteria	NA	NA	NA	EU491445.1	seafloor lavas from Hawai'i South Point	Uncultured bacterium clone P0X4b3C11 16S ribosomal RNA gene, partial sequence	N/A	77133	97.233	253	1.41E-115	429
sp452	high exclusive	Bacteria	Proteobacteria	Gammaproteobacteria	NA	NA	NA	LC431997.1	asphalt with white precipitate	Uncultured bacterium gene for 16S ribosomal RNA, partial sequence, clone: GoM_Precip_Bac92	N/A	77133	96.838	253	6.56E-114	424
sp452	high exclusive	Bacteria	Proteobacteria	Gammaproteobacteria	NA	NA	NA	OQ824014.1	Exaiptasia diaphana	Uncultured bacterium clone Aiptasia_endpoint_16S_OTU_1412 16S ribosomal RNA gene, partial sequence	N/A	77133	96.838	253	6.56E-114	424
sp430	high exclusive	Bacteria	Proteobacteria	Gammaproteobacteria	Cellvibrionales	Spongiibacteraceae	NA	LC138919.1	ferromanganese crust	Uncultured bacterium gene for 16S rRNA, partial sequence, clone: MnDi18_92	N/A	77133	99.605	253	1.39E-125	462
sp430	high exclusive	Bacteria	Proteobacteria	Gammaproteobacteria	Cellvibrionales	Spongiibacteraceae	NA	MH728220.1	Arctocephalus gazella	Uncultured Gammaproteobacteria bacterium clone Otu224 16S ribosomal RNA gene, partial sequence	N/A	86473	99.203	251	8.36E-123	453
sp430	high exclusive	Bacteria	Proteobacteria	Gammaproteobacteria	Cellvibrionales	Spongiibacteraceae	NA	KT973695.1	endolithic community of Mono Island	Uncultured prokaryote clone 4324178 16S ribosomal RNA gene, partial sequence	N/A	198431	98.814	253	3.01E-122	451
sp430	high exclusive	Bacteria	Proteobacteria	Gammaproteobacteria	Cellvibrionales	Spongiibacteraceae	NA	JX193306.1	intertidal surface sediment	Uncultured bacterium clone D10902 16S ribosomal RNA gene, partial sequence	N/A	77133	98.419	253	1.40E-120	446
sp430	high exclusive	Bacteria	Proteobacteria	Gammaproteobacteria	Cellvibrionales	Spongiibacteraceae	NA	KP012241.1	glacier ice	Uncultured bacterium clone BROJ-54 16S ribosomal RNA gene, partial sequence	N/A	77133	96.838	253	6.56E-114	424
sp210	high exclusive	Bacteria	Nitrospirae	Nitrospira	Nitrospirales	Nitrospiraceae	Nitrospira	AY711669.1	sediment	Uncultured Nitrospira sp. clone SIMO-2303 16S ribosomal RNA gene, partial sequence	N/A	157176	100	253	2.99E-127	468
sp210	high exclusive	Bacteria	Nitrospirae	Nitrospira	Nitrospirales	Nitrospiraceae	Nitrospira	KM454245.1	marine sediment	Uncultured bacterium clone UB-55 16S ribosomal RNA gene, partial sequence	N/A	77133	99.605	253	1.39E-125	462
sp210	high exclusive	Bacteria	Nitrospirae	Nitrospira	Nitrospirales	Nitrospiraceae	Nitrospira	JN977346.1	Jiaozhao Bay sediment	Uncultured bacterium clone B5-038 16S ribosomal RNA gene, partial sequence	N/A	77133	99.605	253	1.39E-125	462
sp210	high exclusive	Bacteria	Nitrospirae	Nitrospira	Nitrospirales	Nitrospiraceae	Nitrospira	LC138987.1	ferromanganese crust	Uncultured bacterium gene for 16S rRNA, partial sequence, clone: MnRy21_07	N/A	77133	99.209	253	6.47E-124	457
sp210	high exclusive	Bacteria	Nitrospirae	Nitrospira	Nitrospirales	Nitrospiraceae	Nitrospira	KP470133.1	freshwater microbialite	Uncultured bacterium clone River_1_uncultured_bacterium_3758 16S ribosomal RNA gene, partial sequence	N/A	77133	99.209	253	6.47E-124	457
sp264	high exclusive	Bacteria	Proteobacteria	Alphaproteobacteria	Rhodobacterales	Rhodobacteraceae	Ruegeria	LC768785.1	seawater	Ruegeria sp. F7CS4 gene for 16S rRNA, partial sequence	N/A	1879320	100	253	2.99E-127	468
sp264	high exclusive	Bacteria	Proteobacteria	Alphaproteobacteria	Rhodobacterales	Rhodobacteraceae	Ruegeria	LC768783.1	seawater	Ruegeria sp. F7CS2 gene for 16S rRNA, partial sequence	N/A	1879320	100	253	2.99E-127	468
sp264	high exclusive	Bacteria	Proteobacteria	Alphaproteobacteria	Rhodobacterales	Rhodobacteraceae	Ruegeria	LC768775.1	seawater	Ruegeria sp. F0CS5 gene for 16S rRNA, partial sequence	N/A	1879320	100	253	2.99E-127	468
sp264	high exclusive	Bacteria	Proteobacteria	Alphaproteobacteria	Rhodobacterales	Rhodobacteraceae	Ruegeria	LC768747.1	seawater	Ruegeria sp. H7CS9 gene for 16S rRNA, partial sequence	N/A	1879320	100	253	2.99E-127	468
sp264	high exclusive	Bacteria	Proteobacteria	Alphaproteobacteria	Rhodobacterales	Rhodobacteraceae	Ruegeria	LC768746.1	seawater	Ruegeria sp. H7CS8 gene for 16S rRNA, partial sequence	N/A	1879320	100	253	2.99E-127	468
sp311	high exclusive	Bacteria	Proteobacteria	Gammaproteobacteria	Arenicellales	Arenicellaceae	NA	KR824966.1	Janssand tidal subsurface sediment	Uncultured bacterium clone JS2_153 16S ribosomal RNA gene, partial sequence	N/A	77133	99.605	253	1.39E-125	462
sp311	high exclusive	Bacteria	Proteobacteria	Gammaproteobacteria	Arenicellales	Arenicellaceae	NA	HQ191036.1	Janssand intertidal sediment	Uncultured sediment bacterium clone JSS S05 140 16S ribosomal RNA gene, partial sequence	N/A	676241	99.605	253	1.39E-125	462
sp311	high exclusive	Bacteria	Proteobacteria	Gammaproteobacteria	Arenicellales	Arenicellaceae	NA	JQ347375.1	Da Ya Bay	Uncultured bacterium clone APM13 16S ribosomal RNA gene, partial sequence	N/A	77133	99.209	253	6.47E-124	457
sp311	high exclusive	Bacteria	Proteobacteria	Gammaproteobacteria	Arenicellales	Arenicellaceae	NA	KY279968.1	Southern Korean coastal waters	Uncultured bacterium clone CP_Otu4941 16S ribosomal RNA gene, partial sequence	N/A	77133	98.814	253	3.01E-122	451
sp311	high exclusive	Bacteria	Proteobacteria	Gammaproteobacteria	Arenicellales	Arenicellaceae	NA	GU118018.1	Acropora palmata	Uncultured bacterium clone Apal_P16 16S ribosomal RNA gene, partial sequence	N/A	77133	98.814	253	1.08E-121	449
sp398	high exclusive	Bacteria	Proteobacteria	Gammaproteobacteria	Alteromonadales	Alteromonadaceae	NA	LC483540.1	in vitro culture of sporophytes of the red alga	Uncultured bacterium gene for 16S ribosomal RNA, partial sequence, clone: BPy-SY19	N/A	77133	99.605	253	1.39E-125	462
sp398	high exclusive	Bacteria	Proteobacteria	Gammaproteobacteria	Alteromonadales	Alteromonadaceae	NA	MK140973.1		Aliiglaciecola sp. strain q32j216 16S ribosomal RNA gene, partial sequence	N/A	1872441	99.209	253	6.47E-124	457
sp398	high exclusive	Bacteria	Proteobacteria	Gammaproteobacteria	Alteromonadales	Alteromonadaceae	NA	MK100848.1	brown seaweed	Paraglaciecola marina strain D3211 16S ribosomal RNA gene, partial sequence	N/A	2500157	99.209	253	6.47E-124	457
sp398	high exclusive	Bacteria	Proteobacteria	Gammaproteobacteria	Alteromonadales	Alteromonadaceae	NA	NR_135697.1	sea tidal flat	Aliiglaciecola aliphaticivorans strain GSD6 16S ribosomal RNA, partial sequence	N/A	1607954	99.209	253	6.47E-124	457
sp398	high exclusive	Bacteria	Proteobacteria	Gammaproteobacteria	Alteromonadales	Alteromonadaceae	NA	NR_175497.1	brown seaweed	Paraglaciecola marina strain D3211 16S ribosomal RNA, partial sequence	N/A	2500157	99.209	253	6.47E-124	457
sp203	high exclusive	Bacteria	Nitrospirae	Nitrospira	Nitrospirales	Nitrospiraceae	Nitrospira	JF802722.1	Tentorium semisuberites	Uncultured Nitrospira sp. clone TsNOB15 16S ribosomal RNA gene, partial sequence	N/A	157176	99.605	253	3.86E-126	464
sp203	high exclusive	Bacteria	Nitrospirae	Nitrospira	Nitrospirales	Nitrospiraceae	Nitrospira	JF802720.1	Tentorium semisuberites	Uncultured Nitrospira sp. clone TsNOB19 16S ribosomal RNA gene, partial sequence	N/A	157176	99.605	253	1.39E-125	462
sp203	high exclusive	Bacteria	Nitrospirae	Nitrospira	Nitrospirales	Nitrospiraceae	Nitrospira	LC403777.1		Uncultured prokaryote 16S_OTU:568 gene for 16S rRNA, partial sequence	N/A	198431	99.602	251	1.80E-124	459
sp203	high exclusive	Bacteria	Nitrospirae	Nitrospira	Nitrospirales	Nitrospiraceae	Nitrospira	MG637671.1		Uncultured prokaryote clone OTU221 16S ribosomal RNA gene, partial sequence	N/A	198431	99.209	253	6.47E-124	457
sp203	high exclusive	Bacteria	Nitrospirae	Nitrospira	Nitrospirales	Nitrospiraceae	Nitrospira	OW751854.1		uncultured Nitrospira sp. DNA containing 16S-23S intergenic spacer region, clone 43	N/A	157176	99.209	253	6.47E-124	457
sp341	high exclusive	Bacteria	Proteobacteria	Alphaproteobacteria	Rhodobacterales	Rhodobacteraceae	Loktanella	KY276675.1	Southern Korean coastal waters	Uncultured bacterium clone CP_Otu1293 16S ribosomal RNA gene, partial sequence	N/A	77133	99.209	253	6.47E-124	457
sp341	high exclusive	Bacteria	Proteobacteria	Alphaproteobacteria	Rhodobacterales	Rhodobacteraceae	Loktanella	LT720671.1	marine water	Uncultured bacterium partial 16S rRNA gene, clone 100_1532220	N/A	77133	99.209	253	6.47E-124	457
sp341	high exclusive	Bacteria	Proteobacteria	Alphaproteobacteria	Rhodobacterales	Rhodobacteraceae	Loktanella	OM033339.1	tidal flat sediment	Yoonia sp. strain TATF-M115 (type strain) 16S ribosomal RNA gene, partial sequence	N/A	2212373	99.209	253	6.47E-124	457
sp341	high exclusive	Bacteria	Proteobacteria	Alphaproteobacteria	Rhodobacterales	Rhodobacteraceae	Loktanella	MZ443921.1		Yoonia maricola strain roots_19 16S ribosomal RNA gene, partial sequence	N/A	420999	99.209	253	6.47E-124	457
sp341	high exclusive	Bacteria	Proteobacteria	Alphaproteobacteria	Rhodobacterales	Rhodobacteraceae	Loktanella	MZ437925.1		Yoonia sp. strain P12.6X 16S ribosomal RNA gene, partial sequence	N/A	2212373	99.209	253	6.47E-124	457
sp302	high exclusive	Bacteria	Proteobacteria	Alphaproteobacteria	Rhodobacterales	Rhodobacteraceae	Roseovarius	MZ263028.1		Roseovarius sp. strain SCSIO 12695 16S ribosomal RNA gene, partial sequence	N/A	1486281	100	253	2.99E-127	468
sp302	high exclusive	Bacteria	Proteobacteria	Alphaproteobacteria	Rhodobacterales	Rhodobacteraceae	Roseovarius	MZ262995.1		Roseovarius sp. strain SCSIO 12785 16S ribosomal RNA gene, partial sequence	N/A	1486281	100	253	2.99E-127	468
sp302	high exclusive	Bacteria	Proteobacteria	Alphaproteobacteria	Rhodobacterales	Rhodobacteraceae	Roseovarius	MZ262812.1		Roseovarius sp. strain SCSIO 12742 16S ribosomal RNA gene, partial sequence	N/A	1486281	100	253	2.99E-127	468
sp302	high exclusive	Bacteria	Proteobacteria	Alphaproteobacteria	Rhodobacterales	Rhodobacteraceae	Roseovarius	JF948916.1	marine biofilm	Uncultured gamma proteobacterium clone Pa08c06 16S ribosomal RNA gene, partial sequence	N/A	86473	100	253	2.99E-127	468
sp302	high exclusive	Bacteria	Proteobacteria	Alphaproteobacteria	Rhodobacterales	Rhodobacteraceae	Roseovarius	HQ326314.1	biofilm on SWRO membranes	Uncultured bacterium clone SBS-RV-038 16S ribosomal RNA gene, partial sequence	N/A	77133	100	253	2.99E-127	468
sp280	high exclusive	Bacteria	Actinobacteria	Acidimicrobiia	Microtrichales	Microtrichaceae	NA	GQ144872.1	Hymeniacidon perleve	Uncultured actinobacterium clone s-127 16S ribosomal RNA gene, partial sequence	N/A	152507	100	253	3.00E-127	468
sp280	high exclusive	Bacteria	Actinobacteria	Acidimicrobiia	Microtrichales	Microtrichaceae	NA	JQ236062.1		Uncultured marine bacterium clone S82_45a12 16S ribosomal RNA gene, partial sequence	N/A	56765	99.606	254	3.88E-126	464
sp280	high exclusive	Bacteria	Actinobacteria	Acidimicrobiia	Microtrichales	Microtrichaceae	NA	MG022628.1		Uncultured bacterium clone E51A4 16S ribosomal RNA gene, partial sequence	N/A	77133	99.213	254	1.81E-124	459
sp280	high exclusive	Bacteria	Actinobacteria	Acidimicrobiia	Microtrichales	Microtrichaceae	NA	KF616642.1		Uncultured bacterium clone LMC-3604-L3A7 16S ribosomal RNA gene, partial sequence	N/A	77133	99.213	254	1.81E-124	459
sp280	high exclusive	Bacteria	Actinobacteria	Acidimicrobiia	Microtrichales	Microtrichaceae	NA	KF616635.1		Uncultured bacterium clone LMC-3604-L2H1 16S ribosomal RNA gene, partial sequence	N/A	77133	99.213	254	1.81E-124	459
sp171	high exclusive	Bacteria	Proteobacteria	Alphaproteobacteria	NA	NA	NA	JF344269.1	petroleum spot over marine sediments	Uncultured alpha proteobacterium clone PET-145 16S ribosomal RNA gene, partial sequence	N/A	91750	100	253	2.99E-127	468
sp171	high exclusive	Bacteria	Proteobacteria	Alphaproteobacteria	NA	NA	NA	KY280228.1	Southern Korean coastal waters	Uncultured bacterium clone CP_Otu5228 16S ribosomal RNA gene, partial sequence	N/A	77133	99.605	253	1.39E-125	462
sp171	high exclusive	Bacteria	Proteobacteria	Alphaproteobacteria	NA	NA	NA	FJ594791.1	CaCO3 deposition on a metallic CaCO3 deposition on a metallic artificial reef	Uncultured marine bacterium clone ArtRif72-3 16S ribosomal RNA gene, partial sequence	N/A	56765	99.209	253	6.47E-124	457
sp171	high exclusive	Bacteria	Proteobacteria	Alphaproteobacteria	NA	NA	NA	JQ236373.1	Balanophyllia europaea skeleton	Uncultured marine bacterium clone s23_d03 16S ribosomal RNA gene, partial sequence	N/A	56765	98.814	253	3.01E-122	451
sp171	high exclusive	Bacteria	Proteobacteria	Alphaproteobacteria	NA	NA	NA	KT972819.1	endolithic community of Mono Island	Uncultured prokaryote clone 1111255 16S ribosomal RNA gene, partial sequence	N/A	198431	98.419	253	1.40E-120	446
sp362	high exclusive	Bacteria	Bacteroidetes	Bacteroidia	Flavobacteriales	Flavobacteriaceae	NA	KY276371.1	Southern Korean coastal waters	Uncultured bacterium clone CP_Otu950 16S ribosomal RNA gene, partial sequence	N/A	77133	93.725	255	4.02E-101	381
sp362	high exclusive	Bacteria	Bacteroidetes	Bacteroidia	Flavobacteriales	Flavobacteriaceae	NA	KR920870.1	bulk soil associated with Rhizophora mangle root zones at Aracatiacu mangrove	Uncultured bacterium clone ARA_E05 16S ribosomal RNA gene, partial sequence	N/A	77133	93.307	254	1.87E-99	375
sp362	high exclusive	Bacteria	Bacteroidetes	Bacteroidia	Flavobacteriales	Flavobacteriaceae	NA	EU352740.1	Aplysinella rhax	Uncultured bacterium isolate DGGE gel band 39c 16S ribosomal RNA gene, partial sequence	N/A	77133	93.307	254	1.87E-99	375
sp362	high exclusive	Bacteria	Bacteroidetes	Bacteroidia	Flavobacteriales	Flavobacteriaceae	NA	EU352739.1	Aplysinella rhax	Uncultured bacterium isolate DGGE gel band 39a 16S ribosomal RNA gene, partial sequence	N/A	77133	93.307	254	1.87E-99	375
sp362	high exclusive	Bacteria	Bacteroidetes	Bacteroidia	Flavobacteriales	Flavobacteriaceae	NA	JQ373391.2		Uncultured bacterium clone MD12f9_8219 16S ribosomal RNA gene, partial sequence	N/A	77133	92.52	254	4.05E-96	364
sp143	high exclusive	Bacteria	Proteobacteria	Gammaproteobacteria	Steroidobacterales	Woeseiaceae	Woeseia	MK110428.1	marine sediment	Uncultured bacterium clone EB6_3cmOrig-B05 16S ribosomal RNA gene, partial sequence	N/A	77133	100	253	2.99E-127	468
sp143	high exclusive	Bacteria	Proteobacteria	Gammaproteobacteria	Steroidobacterales	Woeseiaceae	Woeseia	KX173194.1	Gulf of Mexico sediment	Uncultured bacterium clone ExkYyy81 16S ribosomal RNA gene, partial sequence	N/A	77133	100	253	2.99E-127	468
sp143	high exclusive	Bacteria	Proteobacteria	Gammaproteobacteria	Steroidobacterales	Woeseiaceae	Woeseia	KX097246.1	deep-sea sediment	Uncultured bacterium clone S16-1_90 16S ribosomal RNA gene, partial sequence	N/A	77133	100	253	2.99E-127	468
sp143	high exclusive	Bacteria	Proteobacteria	Gammaproteobacteria	Steroidobacterales	Woeseiaceae	Woeseia	LC139328.1	deep-sea sediment	Uncultured bacterium gene for 16S rRNA, partial sequence, clone: SdDi14_02	N/A	77133	100	253	2.99E-127	468
sp143	high exclusive	Bacteria	Proteobacteria	Gammaproteobacteria	Steroidobacterales	Woeseiaceae	Woeseia	LC138909.1	ferromanganese crust	Uncultured bacterium gene for 16S rRNA, partial sequence, clone: MnDi18_81	N/A	77133	100	253	2.99E-127	468
sp219	high exclusive	Bacteria	Bacteroidetes	Bacteroidia	Flavobacteriales	Flavobacteriaceae	Spongiibacterium	MK588898.1	gut microbiome of Litopenaeus vannamei	Uncultured Muricauda sp. clone OTU146 16S ribosomal RNA gene, partial sequence	N/A	622614	100	253	2.99E-127	468
sp219	high exclusive	Bacteria	Bacteroidetes	Bacteroidia	Flavobacteriales	Flavobacteriaceae	Spongiibacterium	HQ326321.1	biofilm on SWRO membranes	Uncultured bacterium clone SBS-RV-055 16S ribosomal RNA gene, partial sequence	N/A	77133	100	253	2.99E-127	468
sp219	high exclusive	Bacteria	Bacteroidetes	Bacteroidia	Flavobacteriales	Flavobacteriaceae	Spongiibacterium	HQ326269.1	biofilm on SWRO membranes	Uncultured bacterium clone SBS-FW-051 16S ribosomal RNA gene, partial sequence	N/A	77133	100	253	2.99E-127	468
sp219	high exclusive	Bacteria	Bacteroidetes	Bacteroidia	Flavobacteriales	Flavobacteriaceae	Spongiibacterium	GU066442.1	natural biofilm	Uncultured bacterium clone 65 16S ribosomal RNA gene, partial sequence	N/A	77133	100	253	2.99E-127	468
sp219	high exclusive	Bacteria	Bacteroidetes	Bacteroidia	Flavobacteriales	Flavobacteriaceae	Spongiibacterium	EF040542.1	Halichondria sp	Marine bacterium CS-19 16S ribosomal RNA gene, partial sequence	N/A	410380	100	253	2.99E-127	468
sp259	high exclusive	Bacteria	Proteobacteria	Alphaproteobacteria	Rhodobacterales	Rhodobacteraceae	Cribrihabitans	MF195184.1	shrimp intestine	Uncultured Rhodobacteraceae bacterium clone CT_039 16S ribosomal RNA gene, partial sequence	N/A	157276	99.605	253	1.39E-125	462
sp259	high exclusive	Bacteria	Proteobacteria	Alphaproteobacteria	Rhodobacterales	Rhodobacteraceae	Cribrihabitans	NR_133733.1	recirculating mariculture system	Cribrihabitans marinus strain CZ-AM5 16S ribosomal RNA, partial sequence	N/A	1227549	99.605	253	1.39E-125	462
sp259	high exclusive	Bacteria	Proteobacteria	Alphaproteobacteria	Rhodobacterales	Rhodobacteraceae	Cribrihabitans	MH462639.1	MFC	Uncultured bacterium clone OTU1585 16S ribosomal RNA gene, partial sequence	N/A	77133	99.6	250	6.47E-124	457
sp259	high exclusive	Bacteria	Proteobacteria	Alphaproteobacteria	Rhodobacterales	Rhodobacteraceae	Cribrihabitans	KP262636.1	surface seawater	Uncultured bacterium isolate DGGE gel band DG_KH_18E2 16S ribosomal RNA gene, partial sequence	N/A	77133	99.209	253	6.47E-124	457
sp259	high exclusive	Bacteria	Proteobacteria	Alphaproteobacteria	Rhodobacterales	Rhodobacteraceae	Cribrihabitans	KP262629.1	surface seawater	Uncultured bacterium isolate DGGE gel band DG_KH_17C4 16S ribosomal RNA gene, partial sequence	N/A	77133	99.209	253	6.47E-124	457
sp225	high exclusive	Bacteria	Proteobacteria	Gammaproteobacteria	MBAE14	NA	NA	KR086659.1	layer sediments	Uncultured gamma proteobacterium clone DH212B14 16S ribosomal RNA gene, partial sequence	N/A	86473	100	253	2.99E-127	468
sp225	high exclusive	Bacteria	Proteobacteria	Gammaproteobacteria	MBAE14	NA	NA	JQ236400.1	Balanophyllia europaea skeleton	Uncultured marine bacterium clone s11_f04 16S ribosomal RNA gene, partial sequence	N/A	56765	100	253	2.99E-127	468
sp225	high exclusive	Bacteria	Proteobacteria	Gammaproteobacteria	MBAE14	NA	NA	EU399425.1	marine surface water sample	Uncultured gamma proteobacterium clone MMA_579_9 16S ribosomal RNA gene, partial sequence	N/A	86473	100	253	2.99E-127	468
sp225	high exclusive	Bacteria	Proteobacteria	Gammaproteobacteria	MBAE14	NA	NA	EU399421.1	marine surface water sample	Uncultured gamma proteobacterium clone MMA_579_7 16S ribosomal RNA gene, partial sequence	N/A	86473	100	253	2.99E-127	468
sp225	high exclusive	Bacteria	Proteobacteria	Gammaproteobacteria	MBAE14	NA	NA	EU399416.1	marine surface water sample	Uncultured gamma proteobacterium clone MMA_579_17 16S ribosomal RNA gene, partial sequence	N/A	86473	100	253	2.99E-127	468
sp185	high exclusive	Bacteria	Proteobacteria	Alphaproteobacteria	Rhodobacterales	Rhodobacteraceae	Roseovarius	CP049037.1	Seawater recirculating aquaculture system biofilter	Pseudohalocynthiibacter aestuariivivens strain RR4-35 chromosome, complete genome	N/A	1591409	100	253	2.99E-127	468
sp185	high exclusive	Bacteria	Proteobacteria	Alphaproteobacteria	Rhodobacterales	Rhodobacteraceae	Roseovarius	OQ561213.1	seawater	Roseovarius sp. strain HL-MP18 16S ribosomal RNA gene, complete sequence	N/A	1486281	100	253	2.99E-127	468
sp185	high exclusive	Bacteria	Proteobacteria	Alphaproteobacteria	Rhodobacterales	Rhodobacteraceae	Roseovarius	CP106738.1	Arctic seawater	Roseovarius sp. HL-MP18 chromosome, complete genome	N/A	2980108	100	253	2.99E-127	468
sp185	high exclusive	Bacteria	Proteobacteria	Alphaproteobacteria	Rhodobacterales	Rhodobacteraceae	Roseovarius	OM131562.1	Seawater	Roseovarius sp. strain HL-MP18 16S ribosomal RNA gene, partial sequence	N/A	1486281	100	253	2.99E-127	468
sp185	high exclusive	Bacteria	Proteobacteria	Alphaproteobacteria	Rhodobacterales	Rhodobacteraceae	Roseovarius	MT667808.1	seawater	Uncultured bacterium clone denovo490 16S ribosomal RNA gene, partial sequence	N/A	77133	100	253	2.99E-127	468
sp198	high exclusive	Bacteria	Proteobacteria	Gammaproteobacteria	Oceanospirillales	Nitrincolaceae	Motiliproteus	MH071780.1	coral	Motiliproteus coralliicola strain C34 16S ribosomal RNA gene, partial sequence	N/A	2283196	99.209	253	6.47E-124	457
sp198	high exclusive	Bacteria	Proteobacteria	Gammaproteobacteria	Oceanospirillales	Nitrincolaceae	Motiliproteus	NR_180010.1	coral	Motiliproteus coralliicola strain C34 16S ribosomal RNA, partial sequence	N/A	2283196	99.209	253	6.47E-124	457
sp198	high exclusive	Bacteria	Proteobacteria	Gammaproteobacteria	Oceanospirillales	Nitrincolaceae	Motiliproteus	MW405796.1	Polychaeta	Motiliproteus sp. strain SC1-56 16S ribosomal RNA gene, partial sequence	N/A	1898955	97.233	253	1.41E-115	429
sp198	high exclusive	Bacteria	Proteobacteria	Gammaproteobacteria	Oceanospirillales	Nitrincolaceae	Motiliproteus	JN133446.1	surface marine sediment	Uncultured gamma proteobacterium clone 13-13(0cm)km 16S ribosomal RNA gene, partial sequence	N/A	86473	96.838	253	6.56E-114	424
sp198	high exclusive	Bacteria	Proteobacteria	Gammaproteobacteria	Oceanospirillales	Nitrincolaceae	Motiliproteus	KY278687.1	Southern Korean coastal waters	Uncultured bacterium clone CP_Otu3511 16S ribosomal RNA gene, partial sequence	N/A	77133	96.443	253	3.05E-112	418
sp175	high exclusive	Bacteria	Proteobacteria	Alphaproteobacteria	Rhodobacterales	Rhodobacteraceae	NA	KY277920.1	Southern Korean coastal waters	Uncultured bacterium clone CP_Otu2674 16S ribosomal RNA gene, partial sequence	N/A	77133	98.419	253	1.40E-120	446
sp175	high exclusive	Bacteria	Proteobacteria	Alphaproteobacteria	Rhodobacterales	Rhodobacteraceae	NA	MT193883.1	gut content	Paracoccaceae bacterium strain SH-1 16S ribosomal RNA gene, partial sequence	N/A	1904441	98.024	253	6.51E-119	440
sp175	high exclusive	Bacteria	Proteobacteria	Alphaproteobacteria	Rhodobacterales	Rhodobacteraceae	NA	NR_173672.1	gut content of a whiteleg shrimp	Pukyongiella litopenaei strain SH-1 16S ribosomal RNA, partial sequence	N/A	2605946	98.024	253	6.51E-119	440
sp175	high exclusive	Bacteria	Proteobacteria	Alphaproteobacteria	Rhodobacterales	Rhodobacteraceae	NA	ON159727.1		Aliiroseovarius sp. strain S1339 16S ribosomal RNA gene, partial sequence	N/A	1872442	98.024	253	6.51E-119	440
sp175	high exclusive	Bacteria	Proteobacteria	Alphaproteobacteria	Rhodobacterales	Rhodobacteraceae	NA	MW580176.1	seawater, particle-fraction	Rhodobacterales bacterium strain AHE_PA_230 16S ribosomal RNA gene, partial sequence	N/A	1948890	98.024	253	6.51E-119	440
sp186	high exclusive	Bacteria	Proteobacteria	Deltaproteobacteria	Myxococcales	Nannocystaceae	Nannocystis	KY276566.1	Southern Korean coastal waters	Uncultured bacterium clone CP_Otu1170 16S ribosomal RNA gene, partial sequence	N/A	77133	99.209	253	6.47E-124	457
sp186	high exclusive	Bacteria	Proteobacteria	Deltaproteobacteria	Myxococcales	Nannocystaceae	Nannocystis	HQ153988.1	white filamentous microbial mat in the photic zone of a shallow hydrothermal vent	Uncultured bacterium clone V1SC07b169 16S ribosomal RNA gene, partial sequence	N/A	77133	99.209	253	6.47E-124	457
sp186	high exclusive	Bacteria	Proteobacteria	Deltaproteobacteria	Myxococcales	Nannocystaceae	Nannocystis	EF460125.1	Baltic Sea sediment	Uncultured bacterium clone 222b3 16S ribosomal RNA gene, partial sequence	N/A	77133	99.209	253	6.47E-124	457
sp186	high exclusive	Bacteria	Proteobacteria	Deltaproteobacteria	Myxococcales	Nannocystaceae	Nannocystis	KU677673.1	surface coastal water	Uncultured bacterium clone SEAS_4401 16S ribosomal RNA gene, partial sequence	N/A	77133	99.206	252	2.33E-123	455
sp186	high exclusive	Bacteria	Proteobacteria	Deltaproteobacteria	Myxococcales	Nannocystaceae	Nannocystis	MG552036.1	biofilm	Uncultured Myxococcales bacterium clone CSVI247 16S ribosomal RNA gene, partial sequence	N/A	253830	98.819	254	3.01E-122	451
sp163	high exclusive	Bacteria	Chloroflexi	Anaerolineae	SBR1031	A4b	NA	KU676304.1	surface coastal water	Uncultured bacterium clone SEAS_1786 16S ribosomal RNA gene, partial sequence	N/A	77133	99.206	252	2.33E-123	455
sp163	high exclusive	Bacteria	Chloroflexi	Anaerolineae	SBR1032	A4b	NA	KY278127.1	Southern Korean coastal waters	Uncultured bacterium clone CP_Otu2899 16S ribosomal RNA gene, partial sequence	N/A	77133	98.814	253	3.01E-122	451
sp163	high exclusive	Bacteria	Chloroflexi	Anaerolineae	SBR1033	A4b	NA	GQ274168.1	heat exchange system with biofilm	Uncultured Chloroflexi bacterium clone 43D24 16S ribosomal RNA gene, partial sequence	N/A	166587	98.814	253	3.01E-122	451
sp163	high exclusive	Bacteria	Chloroflexi	Anaerolineae	SBR1034	A4b	NA	OW751737.1	desert soil	uncultured Anaerolineae bacterium DNA containing 16S-23S intergenic spacer region, clone 43	N/A	452435	98.024	253	6.51E-119	440
sp163	high exclusive	Bacteria	Chloroflexi	Anaerolineae	SBR1035	A4b	NA	JQ800841.1	soil	Uncultured bacterium clone BJGMM-1s-438 16S ribosomal RNA gene, partial sequence	N/A	77133	98.024	253	6.51E-119	440
sp85	high exclusive	Bacteria	Proteobacteria	Gammaproteobacteria	MBAE14	NA	NA	MG580082.1	Mariana trench	Uncultured bacterium clone BOTU1136 16S ribosomal RNA gene, partial sequence	N/A	77133	100	253	2.99E-127	468
sp85	high exclusive	Bacteria	Proteobacteria	Gammaproteobacteria	MBAE15	NA	NA	KX172829.1	Gulf of Mexico sediment	Uncultured bacterium clone OsGYyy25 16S ribosomal RNA gene, partial sequence	N/A	77133	100	253	2.99E-127	468
sp85	high exclusive	Bacteria	Proteobacteria	Gammaproteobacteria	MBAE16	NA	NA	LC138845.1	ferromanganese crust	Uncultured bacterium gene for 16S rRNA, partial sequence, clone: MnDi15_94	N/A	77133	100	253	2.99E-127	468
sp85	high exclusive	Bacteria	Proteobacteria	Gammaproteobacteria	MBAE17	NA	NA	LC138820.1	ferromanganese crust	Uncultured bacterium gene for 16S rRNA, partial sequence, clone: MnDi15_68	N/A	77133	100	253	2.99E-127	468
sp85	high exclusive	Bacteria	Proteobacteria	Gammaproteobacteria	MBAE18	NA	NA	LC138791.1	ferromanganese crust	Uncultured bacterium gene for 16S rRNA, partial sequence, clone: MnDi15_26	N/A	77133	100	253	2.99E-127	468
